# Supplementary material for: O-GlcNAcylation Facilitates the Interaction between Keratin 18 and Isocitrate Dehydrogenases and Potentially Influencing Cholangiocarcinoma Progression
Source: ACS Cent Sci. 2024 Apr 23;10(5):1065–83. doi: 10.1021/acscentsci.4c00163 (PMC11117311; doi:10.1021/acscentsci.4c00163)
Supplement: Supplementary file 2 — oc4c00163_si_002.xlsx [file oc4c00163_si_002.xlsx]

## Sheet: Supplementary Table 1
List of O-GlcNAc sites identified in HuCCT1 and HIBEpiC cells
Entry	O-GlcNAc sites	Protein names	Gene names
A0AV96	T523	RNA-binding protein 47	RBM47
A5YKK6	T1051	CCR4-NOT transcription complex subunit 1	CNOT1
A6NF01	S306	Putative nuclear envelope pore membrane protein POM 121B	POM121B
A8CG34	S671	Nuclear envelope pore membrane protein POM 121C	POM121C
A8CG34	S674	Nuclear envelope pore membrane protein POM 121C	POM121C
A8CG34	S977	Nuclear envelope pore membrane protein POM 121C	POM121C
A8CG34	T670	Nuclear envelope pore membrane protein POM 121C	POM121C
A8CG34	T984	Nuclear envelope pore membrane protein POM 121C	POM121C
O00151	T128	PDZ and LIM domain protein 1	PDLIM1
O00151	T325	PDZ and LIM domain protein 1	PDLIM1
O00268	S528	Transcription initiation factor TFIID subunit 4	TAF4
O00268	T558	Transcription initiation factor TFIID subunit 4	TAF4
O00268	T575	Transcription initiation factor TFIID subunit 4	TAF4
O00268	T714	Transcription initiation factor TFIID subunit 4	TAF4
O14497	S254	AT-rich interactive domain-containing protein 1A	ARID1A
O14497	S255	AT-rich interactive domain-containing protein 1A	ARID1A
O14497	S256	AT-rich interactive domain-containing protein 1A	ARID1A
O14497	S763	AT-rich interactive domain-containing protein 1A	ARID1A
O14639	S450	Actin-binding LIM protein 1	ABLIM1
O14639	S651	Actin-binding LIM protein 1	ABLIM1
O14964	S297	Hepatocyte growth factor-regulated tyrosine kinase substrate	HGS
O14964	S299	Hepatocyte growth factor-regulated tyrosine kinase substrate	HGS
O14974	S564	Protein phosphatase 1 regulatory subunit 12A	PPP1R12A
O14974	S566	Protein phosphatase 1 regulatory subunit 12A	PPP1R12A
O14974	S578	Protein phosphatase 1 regulatory subunit 12A	PPP1R12A
O14974	S644	Protein phosphatase 1 regulatory subunit 12A	PPP1R12A
O14974	T381	Protein phosphatase 1 regulatory subunit 12A	PPP1R12A
O14974	T570	Protein phosphatase 1 regulatory subunit 12A	PPP1R12A
O14974	T637	Protein phosphatase 1 regulatory subunit 12A	PPP1R12A
O14974	T645	Protein phosphatase 1 regulatory subunit 12A	PPP1R12A
O15018	S2256	PDZ domain-containing protein 2	PDZD2
O15047	S275	Histone-lysine N-methyltransferase SETD1A	SETD1A
O15047	S282	Histone-lysine N-methyltransferase SETD1A	SETD1A
O15047	S288	Histone-lysine N-methyltransferase SETD1A	SETD1A
O15231	S78	Zinc finger protein 185	ZNF185
O15231	T79	Zinc finger protein 185	ZNF185
O15504	S322	Nucleoporin NUP42	NUP42
O15550	S731	Lysine-specific demethylase 6A	KDM6A
O43151	S362	Methylcytosine dioxygenase TET3	TET3
O43151	T296	Methylcytosine dioxygenase TET3	TET3
O43166	S1424	Signal-induced proliferation-associated 1-like protein 1	SIPA1L1
O43660	S121	Pleiotropic regulator 1	PLRG1
O43670	S349	BUB3-interacting and GLEBS motif-containing protein ZNF207	ZNF207
O43670	T266	BUB3-interacting and GLEBS motif-containing protein ZNF207	ZNF207
O43670	T353	BUB3-interacting and GLEBS motif-containing protein ZNF207	ZNF207
O60237	T543	Protein phosphatase 1 regulatory subunit 12B	PPP1R12B
O60318	S117	Germinal-center associated nuclear protein	MCM3AP
O60664	S76	Perilipin-3	PLIN3
O60675	T134	Transcription factor MafK	MAFK
O75179	T1537	Ankyrin repeat domain-containing protein 17	ANKRD17
O75179	T2001	Ankyrin repeat domain-containing protein 17	ANKRD17
O75376	S1040	Nuclear receptor corepressor 1	NCOR1
O75376	S1543	Nuclear receptor corepressor 1	NCOR1
O75376	S1812	Nuclear receptor corepressor 1	NCOR1
O75376	S2079	Nuclear receptor corepressor 1	NCOR1
O75376	S24	Nuclear receptor corepressor 1	NCOR1
O75376	S51	Nuclear receptor corepressor 1	NCOR1
O75376	S54	Nuclear receptor corepressor 1	NCOR1
O75376	T1026	Nuclear receptor corepressor 1	NCOR1
O75376	T1027	Nuclear receptor corepressor 1	NCOR1
O75376	T1030	Nuclear receptor corepressor 1	NCOR1
O75376	T2242	Nuclear receptor corepressor 1	NCOR1
O94842	S406	TOX high mobility group box family member 4	TOX4
O94842	T405	TOX high mobility group box family member 4	TOX4
O94901	T369	SUN domain-containing protein 1	SUN1
O94901	T370	SUN domain-containing protein 1	SUN1
O94913	S181	Pre-mRNA cleavage complex 2 protein Pcf11	PCF11
O95104	S790	SR-related and CTD-associated factor 4	SCAF4
O95628	S333	CCR4-NOT transcription complex subunit 4	CNOT4
P02545	S599	Prelamin-A/C	LMNA
P02545	S612	Prelamin-A/C	LMNA
P02545	S613	Prelamin-A/C	LMNA
P02545	S616	Prelamin-A/C	LMNA
P02545	S628	Prelamin-A/C	LMNA
P02545	T643	Prelamin-A/C	LMNA
P04150	S42	Nuclear receptor subfamily 3 group C member 1	NR3C1
P04150	S44	Nuclear receptor subfamily 3 group C member 1	NR3C1
P04792	T184	Heat shock protein beta-1	HSPB1
P05783	S15	Keratin 18	KRT18
P05783	S18	Keratin 18	KRT18
P05783	S30	Keratin 18	KRT18
P05783	S31	Keratin 18	KRT18
P05787	S424	Keratin 8	KRT8
P08235	S286	Nuclear receptor subfamily 3 group C member 2	NR3C2
P08670	S39	Vimentin	VIM
P08670	S49	Vimentin	VIM
P08670	S55	Vimentin	VIM
P09012	T148	U1 small nuclear ribonucleoprotein A	SNRPA
P0C7T5	S215	Ataxin-1-like	ATXN1L
P0C7T5	S216	Ataxin-1-like	ATXN1L
P0C7T5	T217	Ataxin-1-like	ATXN1L
P0CG12	S372	Decreased expression in renal and prostate cancer protein	DERPC
P12270	S1676	Nucleoprotein TPR	TPR
P12270	S1812	Nucleoprotein TPR	TPR
P12270	S648	Nucleoprotein TPR	TPR
P14859	T255	POU domain, class 2, transcription factor 1	POU2F1
P15822	S1633	Zinc finger protein 40	HIVEP1
P15822	S1864	Zinc finger protein 40	HIVEP1
P15822	S1919	Zinc finger protein 40	HIVEP1
P15822	S2220	Zinc finger protein 40	HIVEP1
P15822	S2661	Zinc finger protein 40	HIVEP1
P15822	S667	Zinc finger protein 40	HIVEP1
P15822	T1330	Zinc finger protein 40	HIVEP1
P15822	T1416	Zinc finger protein 40	HIVEP1
P15822	T1918	Zinc finger protein 40	HIVEP1
P15822	T2597	Zinc finger protein 40	HIVEP1
P15822	T699	Zinc finger protein 40	HIVEP1
P17275	S95	Transcription factor JunB	JUNB
P17535	S120	Transcription factor JunD	JUND
P17544	S455	Cyclic AMP-dependent transcription factor ATF-7	ATF7
P18146	S120	Early growth response protein 1	EGR1
P18583	T252	Protein SON	SON
P18583	T253	Protein SON	SON
P18583	T254	Protein SON	SON
P18583	T265	Protein SON	SON
A0A0B4J203	S206	Pre-mRNA 3'-end-processing factor FIP1
A0A0B4J203	T205	Pre-mRNA 3'-end-processing factor FIP1
P18846	S189	Cyclic AMP-dependent transcription factor ATF-1	ATF1
P22670	T244	MHC class II regulatory factor RFX1	RFX1
P22681	S601	E3 ubiquitin-protein ligase CBL	CBL
P27540	T643	Aryl hydrocarbon receptor nuclear translocator	ARNT
P27816	S797	Microtubule-associated protein 4	MAP4
P35251	S164	Replication factor C subunit 1	RFC1
P35251	T161	Replication factor C subunit 1	RFC1
P35658	S1056	Nuclear pore complex protein Nup214	NUP214
P35658	S1087	Nuclear pore complex protein Nup214	NUP214
P35658	S1146	Nuclear pore complex protein Nup214	NUP214
P35658	S1181	Nuclear pore complex protein Nup214	NUP214
P35658	S1185	Nuclear pore complex protein Nup214	NUP214
P35658	S1202	Nuclear pore complex protein Nup214	NUP214
P35658	S1205	Nuclear pore complex protein Nup214	NUP214
P35658	S1234	Nuclear pore complex protein Nup214	NUP214
P35658	S1291	Nuclear pore complex protein Nup214	NUP214
P35658	S1325	Nuclear pore complex protein Nup214	NUP214
P35658	S1354	Nuclear pore complex protein Nup214	NUP214
P35658	S1366	Nuclear pore complex protein Nup214	NUP214
P35658	S1549	Nuclear pore complex protein Nup214	NUP214
P35658	S1551	Nuclear pore complex protein Nup214	NUP214
P35658	S1904	Nuclear pore complex protein Nup214	NUP214
P35658	S1905	Nuclear pore complex protein Nup214	NUP214
P35658	S1907	Nuclear pore complex protein Nup214	NUP214
P35658	S1912	Nuclear pore complex protein Nup214	NUP214
P35658	S1916	Nuclear pore complex protein Nup214	NUP214
P35658	S1936	Nuclear pore complex protein Nup214	NUP214
P35658	S1937	Nuclear pore complex protein Nup214	NUP214
P35658	S1948	Nuclear pore complex protein Nup214	NUP214
P35658	S1962	Nuclear pore complex protein Nup214	NUP214
P35658	S503	Nuclear pore complex protein Nup214	NUP214
P35658	S509	Nuclear pore complex protein Nup214	NUP214
P35658	S526	Nuclear pore complex protein Nup214	NUP214
P35658	S601	Nuclear pore complex protein Nup214	NUP214
P35658	S602	Nuclear pore complex protein Nup214	NUP214
P35658	S621	Nuclear pore complex protein Nup214	NUP214
P35658	S631	Nuclear pore complex protein Nup214	NUP214
P35658	S636	Nuclear pore complex protein Nup214	NUP214
P35658	T1201	Nuclear pore complex protein Nup214	NUP214
P35658	T1203	Nuclear pore complex protein Nup214	NUP214
P35658	T1246	Nuclear pore complex protein Nup214	NUP214
P35658	T1365	Nuclear pore complex protein Nup214	NUP214
P35658	T1558	Nuclear pore complex protein Nup214	NUP214
P35658	T1572	Nuclear pore complex protein Nup214	NUP214
P35658	T1946	Nuclear pore complex protein Nup214	NUP214
P39880	S734	Homeobox protein cut-like 1	CUX1
P43243	S22	Matrin-3	MATR3
P48382	S439	DNA-binding protein RFX5	RFX5
P48634	S1282	HLA-B-associated transcript 2	PRRC2A
P48634	S1796	HLA-B-associated transcript 2	PRRC2A
P48634	T1294	HLA-B-associated transcript 2	PRRC2A
P49116	T323	Nuclear receptor subfamily 2 group C member 2	NR2C2
P49321	S678	Nuclear autoantigenic sperm protein	NASP
P49336	T411	Cyclin-dependent kinase 8	CDK8
P49750	S481	YLP motif-containing protein 1	YLPM1
P49750	S529	YLP motif-containing protein 1	YLPM1
P49750	S632	YLP motif-containing protein 1	YLPM1
P49750	T488	YLP motif-containing protein 1	YLPM1
P49750	T747	YLP motif-containing protein 1	YLPM1
P49790	S1017	Nuclear pore complex protein Nup153	NUP153
P49790	S1018	Nuclear pore complex protein Nup153	NUP153
P49790	S1042	Nuclear pore complex protein Nup153	NUP153
P49790	S1094	Nuclear pore complex protein Nup153	NUP153
P49790	S1113	Nuclear pore complex protein Nup153	NUP153
P49790	S1152	Nuclear pore complex protein Nup153	NUP153
P49790	S1178	Nuclear pore complex protein Nup153	NUP153
P49790	S1457	Nuclear pore complex protein Nup153	NUP153
P49790	S481	Nuclear pore complex protein Nup153	NUP153
P49790	S482	Nuclear pore complex protein Nup153	NUP153
P49790	S491	Nuclear pore complex protein Nup153	NUP153
P49790	S497	Nuclear pore complex protein Nup153	NUP153
P49790	S516	Nuclear pore complex protein Nup153	NUP153
P49790	S519	Nuclear pore complex protein Nup153	NUP153
P49790	S534	Nuclear pore complex protein Nup153	NUP153
P49790	S543	Nuclear pore complex protein Nup153	NUP153
P49790	S544	Nuclear pore complex protein Nup153	NUP153
P49790	S562	Nuclear pore complex protein Nup153	NUP153
P49790	S624	Nuclear pore complex protein Nup153	NUP153
P49790	S633	Nuclear pore complex protein Nup153	NUP153
P49790	S643	Nuclear pore complex protein Nup153	NUP153
P49790	S892	Nuclear pore complex protein Nup153	NUP153
P49790	S893	Nuclear pore complex protein Nup153	NUP153
P49790	S901	Nuclear pore complex protein Nup153	NUP153
P49790	S908	Nuclear pore complex protein Nup153	NUP153
P49790	S909	Nuclear pore complex protein Nup153	NUP153
P49790	S910	Nuclear pore complex protein Nup153	NUP153
P49790	S915	Nuclear pore complex protein Nup153	NUP153
P49790	S920	Nuclear pore complex protein Nup153	NUP153
P49790	S937	Nuclear pore complex protein Nup153	NUP153
P49790	S938	Nuclear pore complex protein Nup153	NUP153
P49790	T1041	Nuclear pore complex protein Nup153	NUP153
P49790	T1112	Nuclear pore complex protein Nup153	NUP153
P49790	T1156	Nuclear pore complex protein Nup153	NUP153
P49790	T1177	Nuclear pore complex protein Nup153	NUP153
P49790	T1179	Nuclear pore complex protein Nup153	NUP153
P49790	T1180	Nuclear pore complex protein Nup153	NUP153
P49790	T515	Nuclear pore complex protein Nup153	NUP153
P49790	T535	Nuclear pore complex protein Nup153	NUP153
P49790	T630	Nuclear pore complex protein Nup153	NUP153
P49790	T632	Nuclear pore complex protein Nup153	NUP153
P49790	T919	Nuclear pore complex protein Nup153	NUP153
P49790	T921	Nuclear pore complex protein Nup153	NUP153
P49792	S1514	E3 SUMO-protein ligase RanBP2	RANBP2
P49792	S1942	E3 SUMO-protein ligase RanBP2	RANBP2
P49792	S970	E3 SUMO-protein ligase RanBP2	RANBP2
P49792	S991	E3 SUMO-protein ligase RanBP2	RANBP2
P49792	T1513	E3 SUMO-protein ligase RanBP2	RANBP2
P49848	S586	Transcription initiation factor TFIID subunit 6	TAF6
P49848	T590	Transcription initiation factor TFIID subunit 6	TAF6
P49848	T595	Transcription initiation factor TFIID subunit 6	TAF6
P50402	S175	Emerin	EMD
P50402	S185	Emerin	EMD
P50402	S49	Emerin	EMD
P50402	S53	Emerin	EMD
P50402	S54	Emerin	EMD
P51003	T699	Poly(A) polymerase alpha	PAPOLA
P51610	S1062	Host cell factor 1	HCFC1
P51610	S1150	Host cell factor 1	HCFC1
P51610	S1162	Host cell factor 1	HCFC1
P51610	S518	Host cell factor 1	HCFC1
P51610	S562	Host cell factor 1	HCFC1
P51610	S563	Host cell factor 1	HCFC1
P51610	S569	Host cell factor 1	HCFC1
P51610	S597	Host cell factor 1	HCFC1
P51610	S603	Host cell factor 1	HCFC1
P51610	S620	Host cell factor 1	HCFC1
P51610	S622	Host cell factor 1	HCFC1
P51610	S623	Host cell factor 1	HCFC1
P51610	S638	Host cell factor 1	HCFC1
P51610	S669	Host cell factor 1	HCFC1
P51610	S678	Host cell factor 1	HCFC1
P51610	S685	Host cell factor 1	HCFC1
P51610	S788	Host cell factor 1	HCFC1
P51610	T1063	Host cell factor 1	HCFC1
P51610	T1153	Host cell factor 1	HCFC1
P51610	T1386	Host cell factor 1	HCFC1
P51610	T1486	Host cell factor 1	HCFC1
P51610	T1488	Host cell factor 1	HCFC1
P51610	T405	Host cell factor 1	HCFC1
P51610	T480	Host cell factor 1	HCFC1
P51610	T490	Host cell factor 1	HCFC1
P51610	T495	Host cell factor 1	HCFC1
P51610	T496	Host cell factor 1	HCFC1
P51610	T498	Host cell factor 1	HCFC1
P51610	T515	Host cell factor 1	HCFC1
P51610	T579	Host cell factor 1	HCFC1
P51610	T587	Host cell factor 1	HCFC1
P51610	T588	Host cell factor 1	HCFC1
P51610	T607	Host cell factor 1	HCFC1
P51610	T625	Host cell factor 1	HCFC1
P51610	T651	Host cell factor 1	HCFC1
P51610	T652	Host cell factor 1	HCFC1
P51610	T658	Host cell factor 1	HCFC1
P51610	T694	Host cell factor 1	HCFC1
P51610	T761	Host cell factor 1	HCFC1
P51610	T771	Host cell factor 1	HCFC1
P51610	T779	Host cell factor 1	HCFC1
P51610	T784	Host cell factor 1	HCFC1
P51610	T787	Host cell factor 1	HCFC1
P51610	T831	Host cell factor 1	HCFC1
P51610	T861	Host cell factor 1	HCFC1
P52594	S291	Arf-GAP domain and FG repeat-containing protein 1	AGFG1
P52594	S292	Arf-GAP domain and FG repeat-containing protein 1	AGFG1
P52594	S302	Arf-GAP domain and FG repeat-containing protein 1	AGFG1
P52594	S367	Arf-GAP domain and FG repeat-containing protein 1	AGFG1
P52948	S1064	Nuclear pore complex protein Nup98	NUP98
P52948	S262	Nuclear pore complex protein Nup98	NUP98
P52948	T1082	Nuclear pore complex protein Nup98	NUP98
P52948	T261	Nuclear pore complex protein Nup98	NUP98
P52948	T263	Nuclear pore complex protein Nup98	NUP98
P52948	T264	Nuclear pore complex protein Nup98	NUP98
P52948	T268	Nuclear pore complex protein Nup98	NUP98
P52948	T428	Nuclear pore complex protein Nup98	NUP98
P53814	S377	Smoothelin	SMTN
P54253	S82	Ataxin-1	ATXN1
P54259	S431	Atrophin-1	ATN1
P55197	S269	Protein AF-10	MLLT10
P55197	S343	Protein AF-10	MLLT10
P55197	S363	Protein AF-10	MLLT10
P55265	T811	Double-stranded RNA-specific adenosine deaminase	ADAR
P78364	S324	Polyhomeotic-like protein 1	PHC1
P78364	S555	Polyhomeotic-like protein 1	PHC1
P85037	T529	Forkhead box protein K1	FOXK1
P85037	T530	Forkhead box protein K1	FOXK1
P85037	T679	Forkhead box protein K1	FOXK1
P85037	T681	Forkhead box protein K1	FOXK1
P85037	T682	Forkhead box protein K1	FOXK1
P85037	T686	Forkhead box protein K1	FOXK1
P98175	S515	RNA-binding protein 10	RBM10
P98175	S517	RNA-binding protein 10	RBM10
Q00839	T197	Heterogeneous nuclear ribonucleoprotein U	HNRNPU
Q01082	S2324	Spectrin beta chain, non-erythrocytic 1	SPTBN1
Q01167	S424	Forkhead box protein K2	FOXK2
Q01167	T548	Forkhead box protein K2	FOXK2
Q01196	S295	Runt-related transcription factor 1	RUNX1
Q01844	S274	RNA-binding protein EWS	EWSR1
Q02086	S187	Transcription factor Sp2	SP2
Q03164	S3050	Histone-lysine N-methyltransferase 2A	KMT2A
Q03164	S3492	Histone-lysine N-methyltransferase 2A	KMT2A
Q04726	S332	Transducin-like enhancer protein 3	TLE3
Q04727	T330	Transducin-like enhancer protein 4	TLE4
Q09666	S1023	Neuroblast differentiation-associated protein AHNAK	AHNAK
Q09666	S283	Neuroblast differentiation-associated protein AHNAK	AHNAK
Q09666	S5298	Neuroblast differentiation-associated protein AHNAK	AHNAK
Q09666	S5386	Neuroblast differentiation-associated protein AHNAK	AHNAK
Q09666	S5603	Neuroblast differentiation-associated protein AHNAK	AHNAK
Q09666	T4917	Neuroblast differentiation-associated protein AHNAK	AHNAK
Q12830	S2081	Nucleosome-remodeling factor subunit BPTF	BPTF
Q12830	S2233	Nucleosome-remodeling factor subunit BPTF	BPTF
Q12830	T1712	Nucleosome-remodeling factor subunit BPTF	BPTF
Q12830	T1766	Nucleosome-remodeling factor subunit BPTF	BPTF
Q12830	T1781	Nucleosome-remodeling factor subunit BPTF	BPTF
Q12830	T2058	Nucleosome-remodeling factor subunit BPTF	BPTF
Q12830	T2059	Nucleosome-remodeling factor subunit BPTF	BPTF
Q12830	T2230	Nucleosome-remodeling factor subunit BPTF	BPTF
Q12830	T2237	Nucleosome-remodeling factor subunit BPTF	BPTF
Q12830	T2342	Nucleosome-remodeling factor subunit BPTF	BPTF
Q12857	S270	Nuclear factor 1 A-type	NFIA
Q12857	T339	Nuclear factor 1 A-type	NFIA
Q12857	T367	Nuclear factor 1 A-type	NFIA
Q12906	S868	Interleukin enhancer-binding factor 3	ILF3
Q12906	S872	Interleukin enhancer-binding factor 3	ILF3
Q12948	S340	Forkhead box protein C1	FOXC1
Q13151	S19	Heterogeneous nuclear ribonucleoprotein A0	HNRNPA0
Q13625	S339	Apoptosis-stimulating of p53 protein 2	TP53BP2
Q13625	S342	Apoptosis-stimulating of p53 protein 2	TP53BP2
Q13952	S258	Nuclear transcription factor Y subunit gamma	NFYC
Q14004	S1288	Cyclin-dependent kinase 13	CDK13
Q14004	S1331	Cyclin-dependent kinase 13	CDK13
Q14004	S1333	Cyclin-dependent kinase 13	CDK13
Q14119	S117	Vascular endothelial zinc finger 1	VEZF1
Q14119	S142	Vascular endothelial zinc finger 1	VEZF1
Q14119	T108	Vascular endothelial zinc finger 1	VEZF1
Q14119	T110	Vascular endothelial zinc finger 1	VEZF1
Q14119	T111	Vascular endothelial zinc finger 1	VEZF1
Q14119	T118	Vascular endothelial zinc finger 1	VEZF1
Q14119	T131	Vascular endothelial zinc finger 1	VEZF1
Q14157	S428	Ubiquitin-associated protein 2-like	UBAP2L
Q14157	S445	Ubiquitin-associated protein 2-like	UBAP2L
Q14157	T446	Ubiquitin-associated protein 2-like	UBAP2L
Q14207	S178	Nuclear protein of the ataxia telangiectasia mutated locus	NPAT
Q14247	S331	Src substrate cortactin	CTTN
Q14247	S332	Src substrate cortactin	CTTN
Q14444	S488	Cell cycle-associated protein 1)	CAPRIN1
Q14671	S799	Pumilio homolog 1	PUM1
Q14671	S800	Pumilio homolog 1	PUM1
Q14676	S1132	Mediator of DNA damage checkpoint protein 1	MDC1
Q14676	S1337	Mediator of DNA damage checkpoint protein 1	MDC1
Q14677	S624	Clathrin interactor 1	CLINT1
Q14684	S731	Ribosomal RNA processing protein 1 homolog B	RRP1B
Q14686	T1933	Nuclear receptor coactivator 6	NCOA6
Q14980	S1782	Nuclear mitotic apparatus protein 1	NUMA1
Q14980	S1844	Nuclear mitotic apparatus protein 1	NUMA1
Q14980	T1744	Nuclear mitotic apparatus protein 1	NUMA1
Q14980	T2093	Nuclear mitotic apparatus protein 1	NUMA1
Q15058	S223	Kinesin-like protein KIF14	KIF14
Q15149	S4400	Plectin	PLEC
Q15149	S4616	Plectin	PLEC
Q15149	S4618	Plectin	PLEC
Q15149	T638	Plectin	PLEC
Q15149	T644	Plectin	PLEC
Q15434	S288	RNA-binding motif, single-stranded-interacting protein 2	RBMS2
Q15637	S328	Splicing factor 1	SF1
Q15648	S1036	Mediator of RNA polymerase II transcription subunit 1	MED1
Q15648	S1219	Mediator of RNA polymerase II transcription subunit 1	MED1
Q15652	S1173	Probable JmjC domain-containing histone demethylation protein 2C	JMJD1C
Q15723	S500	ETS-related transcription factor Elf-2	ELF2
Q15942	S11	Zyxin	ZYX
Q15942	S169	Zyxin	ZYX
Q15942	S246	Zyxin	ZYX
Q16186	S220	Proteasomal ubiquitin receptor ADRM1	ADRM1
Q16186	T221	Proteasomal ubiquitin receptor ADRM1	ADRM1
Q16594	S155	Transcription initiation factor TFIID subunit 9	TAF9
Q16594	S207	Transcription initiation factor TFIID subunit 9	TAF9
Q17RS7	S753	Flap endonuclease GEN homolog 1	GEN1
Q17RS7	S757	Flap endonuclease GEN homolog 1	GEN1
Q27J81	T1054	Inverted formin-2	INF2
Q4KMP7	T43	TBC1 domain family member 10B	TBC1D10B
Q4L180	S1110	Filamin A-interacting protein 1-like	FILIP1L
Q4L180	T1108	Filamin A-interacting protein 1-like	FILIP1L
Q53ET0	S504	CREB-regulated transcription coactivator 2	CRTC2
Q5SW79	S1325	Centrosomal protein of 170 kDa	CEP170
Q5T0B9	S113	Zinc finger protein 362	ZNF362
Q5T1M5	S330	FK506-binding protein 15	FKBP15
Q5T1R4	S763	Transcription factor HIVEP3	HIVEP3
Q5VUA4	T1693	Zinc finger protein 318	ZNF318
Q68CP9	S618	AT-rich interactive domain-containing protein 2	ARID2
Q68CP9	S635	AT-rich interactive domain-containing protein 2	ARID2
Q6ISB3	S153	Grainyhead-like protein 2 homolog	GRHL2
Q6MZP7	S288	Protein lin-54 homolog	LIN54
Q6MZP7	S321	Protein lin-54 homolog	LIN54
Q6MZP7	S430	Protein lin-54 homolog	LIN54
Q6MZP7	T106	Protein lin-54 homolog	LIN54
Q6MZP7	T109	Protein lin-54 homolog	LIN54
Q6MZP7	T344	Protein lin-54 homolog	LIN54
Q6P4R8	S1027	Nuclear factor related to kappa-B-binding protein	NFRKB
Q6P4R8	S1067	Nuclear factor related to kappa-B-binding protein	NFRKB
Q6P4R8	S1133	Nuclear factor related to kappa-B-binding protein	NFRKB
Q6P4R8	S1146	Nuclear factor related to kappa-B-binding protein	NFRKB
Q6P4R8	S1154	Nuclear factor related to kappa-B-binding protein	NFRKB
Q6P4R8	S1156	Nuclear factor related to kappa-B-binding protein	NFRKB
Q6P4R8	S1168	Nuclear factor related to kappa-B-binding protein	NFRKB
Q6P4R8	S1175	Nuclear factor related to kappa-B-binding protein	NFRKB
Q6P4R8	S881	Nuclear factor related to kappa-B-binding protein	NFRKB
Q6P4R8	S895	Nuclear factor related to kappa-B-binding protein	NFRKB
Q6P4R8	T1051	Nuclear factor related to kappa-B-binding protein	NFRKB
Q6P4R8	T1141	Nuclear factor related to kappa-B-binding protein	NFRKB
Q6P4R8	T1273	Nuclear factor related to kappa-B-binding protein	NFRKB
Q6P4R8	T750	Nuclear factor related to kappa-B-binding protein	NFRKB
Q6P4R8	T878	Nuclear factor related to kappa-B-binding protein	NFRKB
Q6PCB5	S115	Lysine-specific demethylase RSBN1L	RSBN1L
Q6PIY7	S52	Poly(A) RNA polymerase GLD2	TENT2
Q6PJG2	S530	Mitotic deacetylase-associated SANT domain protein	MIDEAS
Q6PJT7	S327	Zinc finger CCCH domain-containing protein 14	ZC3H14
Q6VMQ6	S706	Activating transcription factor 7-interacting protein 1	ATF7IP
Q6VMQ6	S722	Activating transcription factor 7-interacting protein 1	ATF7IP
Q6VMQ6	S834	Activating transcription factor 7-interacting protein 1	ATF7IP
Q6VMQ6	S837	Activating transcription factor 7-interacting protein 1	ATF7IP
Q6VMQ6	S880	Activating transcription factor 7-interacting protein 1	ATF7IP
Q6VMQ6	S888	Activating transcription factor 7-interacting protein 1	ATF7IP
Q6VMQ6	S914	Activating transcription factor 7-interacting protein 1	ATF7IP
Q6VMQ6	T719	Activating transcription factor 7-interacting protein 1	ATF7IP
Q6VMQ6	T842	Activating transcription factor 7-interacting protein 1	ATF7IP
Q6VMQ6	T868	Activating transcription factor 7-interacting protein 1	ATF7IP
Q6VMQ6	T869	Activating transcription factor 7-interacting protein 1	ATF7IP
Q6VMQ6	T877	Activating transcription factor 7-interacting protein 1	ATF7IP
Q6W2J9	S586	BCL-6 corepressor	BCOR
Q76L83	S415	Putative Polycomb group protein ASXL2	ASXL2
Q76L83	S905	Putative Polycomb group protein ASXL2	ASXL2
Q76L83	T907	Putative Polycomb group protein ASXL2	ASXL2
Q7KZ85	S1526	Transcription elongation factor SPT6	SUPT6H
Q7KZ85	S1535	Transcription elongation factor SPT6	SUPT6H
Q7LBC6	S386	Lysine-specific demethylase 3B	KDM3B
Q7LBC6	S480	Lysine-specific demethylase 3B	KDM3B
Q7LBC6	S647	Lysine-specific demethylase 3B	KDM3B
Q7LBC6	S654	Lysine-specific demethylase 3B	KDM3B
Q7LBC6	S657	Lysine-specific demethylase 3B	KDM3B
Q7LBC6	S660	Lysine-specific demethylase 3B	KDM3B
Q7LBC6	S661	Lysine-specific demethylase 3B	KDM3B
Q7LBC6	T409	Lysine-specific demethylase 3B	KDM3B
Q7LBC6	T425	Lysine-specific demethylase 3B	KDM3B
Q7LBC6	T426	Lysine-specific demethylase 3B	KDM3B
Q7LBC6	T433	Lysine-specific demethylase 3B	KDM3B
Q7Z3K3	S244	Pogo transposable element with ZNF domain	POGZ
Q7Z3K3	S251	Pogo transposable element with ZNF domain	POGZ
Q7Z3K3	S256	Pogo transposable element with ZNF domain	POGZ
Q7Z3K3	S266	Pogo transposable element with ZNF domain	POGZ
Q7Z3K3	S297	Pogo transposable element with ZNF domain	POGZ
Q7Z3K3	S340	Pogo transposable element with ZNF domain	POGZ
Q7Z3K3	S434	Pogo transposable element with ZNF domain	POGZ
Q7Z3K3	S438	Pogo transposable element with ZNF domain	POGZ
Q7Z3K3	S703	Pogo transposable element with ZNF domain	POGZ
Q7Z3K3	T252	Pogo transposable element with ZNF domain	POGZ
Q7Z3K3	T310	Pogo transposable element with ZNF domain	POGZ
Q7Z3K3	T361	Pogo transposable element with ZNF domain	POGZ
Q7Z3K3	T699	Pogo transposable element with ZNF domain	POGZ
Q7Z434	S249	Mitochondrial antiviral-signaling protein	MAVS
Q7Z434	S329	Mitochondrial antiviral-signaling protein	MAVS
Q7Z434	S330	Mitochondrial antiviral-signaling protein	MAVS
Q7Z434	T301	Mitochondrial antiviral-signaling protein	MAVS
Q7Z434	T307	Mitochondrial antiviral-signaling protein	MAVS
Q7Z434	T328	Mitochondrial antiviral-signaling protein	MAVS
Q7Z434	T393	Mitochondrial antiviral-signaling protein	MAVS
Q7Z589	S1134	BRCA2-interacting transcriptional repressor EMSY	EMSY
Q7Z589	S176	BRCA2-interacting transcriptional repressor EMSY	EMSY
Q7Z589	S538	BRCA2-interacting transcriptional repressor EMSY	EMSY
Q7Z589	S557	BRCA2-interacting transcriptional repressor EMSY	EMSY
Q7Z589	S574	BRCA2-interacting transcriptional repressor EMSY	EMSY
Q7Z589	S876	BRCA2-interacting transcriptional repressor EMSY	EMSY
Q7Z589	T1098	BRCA2-interacting transcriptional repressor EMSY	EMSY
Q7Z589	T1120	BRCA2-interacting transcriptional repressor EMSY	EMSY
Q7Z589	T262	BRCA2-interacting transcriptional repressor EMSY	EMSY
Q7Z589	T264	BRCA2-interacting transcriptional repressor EMSY	EMSY
Q7Z589	T282	BRCA2-interacting transcriptional repressor EMSY	EMSY
Q7Z589	T283	BRCA2-interacting transcriptional repressor EMSY	EMSY
Q7Z589	T501	BRCA2-interacting transcriptional repressor EMSY	EMSY
Q7Z589	T504	BRCA2-interacting transcriptional repressor EMSY	EMSY
Q7Z589	T506	BRCA2-interacting transcriptional repressor EMSY	EMSY
Q7Z5J4	S343	Retinoic acid-induced protein 1	RAI1
Q7Z5L9	S212	Interferon regulatory factor 2-binding protein 2	IRF2BP2
Q7Z5L9	S217	Interferon regulatory factor 2-binding protein 2	IRF2BP2
Q7Z5L9	S223	Interferon regulatory factor 2-binding protein 2	IRF2BP2
Q7Z5L9	S242	Interferon regulatory factor 2-binding protein 2	IRF2BP2
Q7Z5L9	S383	Interferon regulatory factor 2-binding protein 2	IRF2BP2
Q7Z5L9	S395	Interferon regulatory factor 2-binding protein 2	IRF2BP2
Q7Z6E9	T488	E3 ubiquitin-protein ligase RBBP6	RBBP6
Q7Z6J0	T505	E3 ubiquitin-protein ligase SH3RF1	SH3RF1
Q7Z739	S224	YTH domain-containing family protein 3	YTHDF3
Q7Z739	S229	YTH domain-containing family protein 3	YTHDF3
Q86UU0	S896	B-cell CLL/lymphoma 9-like protein	BCL9L
Q86UU0	T946	B-cell CLL/lymphoma 9-like protein	BCL9L
Q86XP3	S43	ATP-dependent RNA helicase DDX42	DDX42
Q86XP3	T42	ATP-dependent RNA helicase DDX42	DDX42
Q86YP4	S182	Transcriptional repressor p66-alpha	GATAD2A
Q86YP4	S330	Transcriptional repressor p66-alpha	GATAD2A
Q86YP4	S589	Transcriptional repressor p66-alpha	GATAD2A
Q8IVF2	S5509	Protein AHNAK2	AHNAK2
Q8IVL1	S1552	Neuron navigator 2	NAV2
Q8IVW6	S169	AT-rich interactive domain-containing protein 3B	ARID3B
Q8IVW6	T408	AT-rich interactive domain-containing protein 3B	ARID3B
Q8IWI9	S1557	MAX gene-associated protein	MGA
Q8IWI9	S1672	MAX gene-associated protein	MGA
Q8IWI9	T1664	MAX gene-associated protein	MGA
Q8IWZ3	S1656	Ankyrin repeat and KH domain-containing protein 1	ANKHD1
Q8IWZ3	S1802	Ankyrin repeat and KH domain-containing protein 1	ANKHD1
Q8IWZ3	S1803	Ankyrin repeat and KH domain-containing protein 1	ANKHD1
Q8IWZ3	S1817	Ankyrin repeat and KH domain-containing protein 1	ANKHD1
Q8IWZ3	T1799	Ankyrin repeat and KH domain-containing protein 1	ANKHD1
Q8IWZ8	S108	SURP and G-patch domain-containing protein 1	SUGP1
Q8IZH2	T1633	5'-3' exoribonuclease 1	XRN1
Q8IZL8	T705	Proline-, glutamic acid- and leucine-rich protein 1	PELP1
Q8N3V7	T409	Synaptopodin	SYNPO
Q8N3V7	T410	Synaptopodin	SYNPO
Q96JN0	T626	Ligand-dependent corepressor	LCOR
Q8NDV7	S1687	Trinucleotide repeat-containing gene 6A protein	TNRC6A
Q8NDV7	S1712	Trinucleotide repeat-containing gene 6A protein	TNRC6A
Q8NDV7	T1688	Trinucleotide repeat-containing gene 6A protein	TNRC6A
Q8NDX5	T674	Polyhomeotic-like protein 3	PHC3
Q8NEP4	T4	#N/A	#N/A
Q8NEZ4	S1840	Histone-lysine N-methyltransferase 2C	KMT2C
Q8NFD5	S1577	AT-rich interactive domain-containing protein 1B	ARID1B
Q8NFH5	S298	Nucleoporin NUP35	NUP35
Q8TCU4	S1567	Centrosome-associated protein ALMS1	ALMS1
Q8WXI9	S494	Transcriptional repressor p66-beta	GATAD2B
Q8WXI9	S495	Transcriptional repressor p66-beta	GATAD2B
Q8WXI9	S497	Transcriptional repressor p66-beta	GATAD2B
Q8WXI9	S584	Transcriptional repressor p66-beta	GATAD2B
Q8WXI9	T311	Transcriptional repressor p66-beta	GATAD2B
Q8WXI9	T489	Transcriptional repressor p66-beta	GATAD2B
Q8WY36	S256	HMG box transcription factor BBX	BBX
Q8WY36	S258	HMG box transcription factor BBX	BBX
Q92610	S514	Zinc finger protein 592	ZNF592
Q92610	S950	Zinc finger protein 592	ZNF592
Q92667	T75	A-kinase anchor protein 1	AKAP1
Q92766	S490	Ras-responsive element-binding protein 1	RREB1
Q92917	S15	G-patch domain and KOW motifs-containing protein	GPKOW
Q92945	S191	Far upstream element-binding protein 2	KHSRP
Q92945	T95	Far upstream element-binding protein 2	KHSRP
Q96AG3	T44	Mitochondrial outer membrane protein SLC25A46	SLC25A46
Q96AG3	T45	Mitochondrial outer membrane protein SLC25A46	SLC25A46
Q96BD5	S277	PHD finger protein 21A	PHF21A
Q96CB8	S324	Integrator complex subunit 12	INTS12
Q96DF8	S440	Splicing factor ESS-2 homolog	ESS2
Q96HA1	S722	Nuclear envelope pore membrane protein POM 121	POM121
Q96HA7	S912	Tonsoku-like protein	TONSL
Q96HI0	S414	Sentrin-specific protease 5	SENP5
Q96I24	S442	Far upstream element-binding protein 3	FUBP3
Q96I24	S569	Far upstream element-binding protein 3	FUBP3
Q96JH7	S1076	Deubiquitinating protein VCPIP1	VCPIP1
Q96JM2	S292	Zinc finger protein 462	ZNF462
Q96JM3	S364	Chromosome alignment-maintaining phosphoprotein 1	CHAMP1
Q96JY6	S142	PDZ and LIM domain protein 2	PDLIM2
Q96KM6	T237	Zinc finger protein 512B	ZNF512B
Q96KM6	T267	Zinc finger protein 512B	ZNF512B
Q96KM6	T291	Zinc finger protein 512B	ZNF512B
Q96KR1	S180	Zinc finger RNA-binding protein	ZFR
Q96KR1	S195	Zinc finger RNA-binding protein	ZFR
Q96KR1	S429	Zinc finger RNA-binding protein	ZFR
Q96KR1	S433	Zinc finger RNA-binding protein	ZFR
Q96KR1	S533	Zinc finger RNA-binding protein	ZFR
Q96KR1	T102	Zinc finger RNA-binding protein	ZFR
Q96KR1	T114	Zinc finger RNA-binding protein	ZFR
Q96KR1	T135	Zinc finger RNA-binding protein	ZFR
Q96KR1	T136	Zinc finger RNA-binding protein	ZFR
Q96KR1	T149	Zinc finger RNA-binding protein	ZFR
Q96KR1	T167	Zinc finger RNA-binding protein	ZFR
Q96KR1	T199	Zinc finger RNA-binding protein	ZFR
Q96KR1	T202	Zinc finger RNA-binding protein	ZFR
Q96KR1	T300	Zinc finger RNA-binding protein	ZFR
Q96KR1	T423	Zinc finger RNA-binding protein	ZFR
Q96KR1	T529	Zinc finger RNA-binding protein	ZFR
Q96KR1	T532	Zinc finger RNA-binding protein	ZFR
Q96L91	S1495	E1A-binding protein p400	EP400
Q96L91	S1527	E1A-binding protein p400	EP400
Q96L91	S2696	E1A-binding protein p400	EP400
Q96L91	S2734	E1A-binding protein p400	EP400
Q96L91	S3027	E1A-binding protein p400	EP400
Q96L91	S701	E1A-binding protein p400	EP400
Q96L91	S702	E1A-binding protein p400	EP400
Q96L91	S710	E1A-binding protein p400	EP400
Q96L91	T1488	E1A-binding protein p400	EP400
Q96L91	T1493	E1A-binding protein p400	EP400
Q96L91	T1627	E1A-binding protein p400	EP400
Q96L91	T2604	E1A-binding protein p400	EP400
Q96L91	T2605	E1A-binding protein p400	EP400
Q96L91	T2700	E1A-binding protein p400	EP400
Q96L91	T2710	E1A-binding protein p400	EP400
Q96L91	T2878	E1A-binding protein p400	EP400
Q96PK6	S225	RNA-binding protein 14	RBM14
Q96PK6	S244	RNA-binding protein 14	RBM14
Q96PK6	S254	RNA-binding protein 14	RBM14
Q96PK6	S256	RNA-binding protein 14	RBM14
Q96PK6	S278	RNA-binding protein 14	RBM14
Q96PK6	S280	RNA-binding protein 14	RBM14
Q96PK6	S520	RNA-binding protein 14	RBM14
Q96PK6	S521	RNA-binding protein 14	RBM14
Q96PK6	S523	RNA-binding protein 14	RBM14
Q96PK6	S527	RNA-binding protein 14	RBM14
Q96PU8	S217	KH domain-containing RNA-binding protein QKI	QKI
Q96QT6	T472	PHD finger protein 12	PHF12
Q96QT6	T482	PHD finger protein 12	PHF12
Q96QT6	T683	PHD finger protein 12	PHF12
Q96RK0	S665	Protein capicua homolog	CIC
Q96RK0	S891	Protein capicua homolog	CIC
Q96RK0	S972	Protein capicua homolog	CIC
Q96RK0	S991	Protein capicua homolog	CIC
Q96RK0	T752	Protein capicua homolog	CIC
Q96RN5	T405	Mediator of RNA polymerase II transcription subunit 15	MED15
Q96ST3	S251	Paired amphipathic helix protein Sin3a	SIN3A
Q96T37	S604	RNA-binding protein 15	RBM15
Q96T58	S2530	Msx2-interacting protein	SPEN
Q96T58	S2684	Msx2-interacting protein	SPEN
Q96T58	S2811	Msx2-interacting protein	SPEN
Q96T58	S3329	Msx2-interacting protein	SPEN
Q96T58	S3463	Msx2-interacting protein	SPEN
Q96T58	S3466	Msx2-interacting protein	SPEN
Q96T58	T2471	Msx2-interacting protein	SPEN
Q96T58	T2522	Msx2-interacting protein	SPEN
Q96T58	T2586	Msx2-interacting protein	SPEN
Q96T58	T2591	Msx2-interacting protein	SPEN
Q96T58	T2921	Msx2-interacting protein	SPEN
Q96T58	T2924	Msx2-interacting protein	SPEN
Q96T58	T3461	Msx2-interacting protein	SPEN
Q96T58	T3462	Msx2-interacting protein	SPEN
Q99594	S156	Transcriptional enhancer factor TEF-5	TEAD3
Q9BTA9	S456	WW domain-containing adapter protein with coiled-coil	WAC
Q9BTC0	S1297	Death-inducer obliterator 1	DIDO1
Q9BTC0	S1552	Death-inducer obliterator 1	DIDO1
Q9BTC0	S606	Death-inducer obliterator 1	DIDO1
Q9BTC0	T1288	Death-inducer obliterator 1	DIDO1
Q9BTC0	T1291	Death-inducer obliterator 1	DIDO1
Q9BTC0	T1292	Death-inducer obliterator 1	DIDO1
Q9BTC0	T1298	Death-inducer obliterator 1	DIDO1
Q9BWF3	S280	RNA-binding protein 4	RBM4
Q9BWF3	S300	RNA-binding protein 4	RBM4
Q9BYJ9	S196	YTH domain-containing family protein 1	YTHDF1
Q9H0E3	S327	Histone deacetylase complex subunit SAP130	SAP130
Q9H0E3	S460	Histone deacetylase complex subunit SAP130	SAP130
Q9H0E3	T161	Histone deacetylase complex subunit SAP130	SAP130
Q9H0E3	T305	Histone deacetylase complex subunit SAP130	SAP130
Q9H0E3	T306	Histone deacetylase complex subunit SAP130	SAP130
Q9H0E3	T346	Histone deacetylase complex subunit SAP130	SAP130
Q9H0E9	T287	Bromodomain-containing protein 8	BRD8
Q9H0H5	S234	Rac GTPase-activating protein 1	RACGAP1
Q9H1B7	S179	Probable E3 ubiquitin-protein ligase IRF2BPL	IRF2BPL
Q9H2F5	S762	Enhancer of polycomb homolog 1	EPC1
Q9H2P0	S358	Activity-dependent neuroprotector homeobox protein	ADNP
Q9H4A3	S1234	Serine/threonine-protein kinase WNK1	WNK1
Q9H4A3	S1235	Serine/threonine-protein kinase WNK1	WNK1
Q9H4A3	S1849	Serine/threonine-protein kinase WNK1	WNK1
Q9H4A3	S1863	Serine/threonine-protein kinase WNK1	WNK1
Q9H4G0	S794	Band 4.1-like protein 1	EPB41L1
Q9H4I2	S240	Zinc fingers and homeoboxes protein 3	ZHX3
Q9H792	S511	Inactive tyrosine-protein kinase PEAK1	PEAK1
Q9HAU0	S382	Pleckstrin homology domain-containing family A member 5	PLEKHA5
Q9HBD1	S593	Roquin-2	RC3H2
Q9HBM6	S153	Transcription initiation factor TFIID subunit 9B	TAF9B
Q9HC78	S268	Zinc finger and BTB domain-containing protein 20	ZBTB20
Q9HC78	S465	Zinc finger and BTB domain-containing protein 20	ZBTB20
Q9HCD5	S405	Nuclear receptor coactivator 5	NCOA5
Q9HCD5	S427	Nuclear receptor coactivator 5	NCOA5
Q9HCD5	S530	Nuclear receptor coactivator 5	NCOA5
Q9HCD5	T531	Nuclear receptor coactivator 5	NCOA5
Q9HCE3	S456	Zinc finger protein 532	ZNF532
Q9HCE3	S482	Zinc finger protein 532	ZNF532
Q9NPF5	T424	DNA methyltransferase 1-associated protein 1	DMAP1
Q9NPG3	S1004	Ubinuclein-1	UBN1
Q9NQS7	S910	Inner centromere protein	INCENP
Q9NR12	S89	PDZ and LIM domain protein 7	PDLIM7
Q9NR12	T196	PDZ and LIM domain protein 7	PDLIM7
Q9NTZ6	S103	RNA-binding protein 12	RBM12
Q9NTZ6	S124	RNA-binding protein 12	RBM12
Q9NTZ6	S139	RNA-binding protein 12	RBM12
Q9NTZ6	T122	RNA-binding protein 12	RBM12
Q9NXV6	S387	CDKN2A-interacting protein	CDKN2AIP
Q9NYV4	S593	Cyclin-dependent kinase 12	CDK12
Q9NYV4	S596	Cyclin-dependent kinase 12	CDK12
Q9NYV4	S597	Cyclin-dependent kinase 12	CDK12
Q9NYV4	T1363	Cyclin-dependent kinase 12	CDK12
Q9NYV4	T1448	Cyclin-dependent kinase 12	CDK12
Q9NYV4	T592	Cyclin-dependent kinase 12	CDK12
Q9NZM3	S216	Intersectin-2	ITSN2
Q9NZN8	T111	CCR4-NOT transcription complex subunit 2	CNOT2
Q9NZN8	T114	CCR4-NOT transcription complex subunit 2	CNOT2
Q9P2N5	S400	RNA-binding protein 27	RBM27
Q9P2N5	S407	RNA-binding protein 27	RBM27
Q9P2N5	S523	RNA-binding protein 27	RBM27
Q9P2N5	S546	RNA-binding protein 27	RBM27
Q9P2N5	S549	RNA-binding protein 27	RBM27
Q9P2N5	S738	RNA-binding protein 27	RBM27
Q9P2N6	S534	KAT8 regulatory NSL complex subunit 3	KANSL3
Q9P2N6	S719	KAT8 regulatory NSL complex subunit 3	KANSL3
Q9P2N6	S730	KAT8 regulatory NSL complex subunit 3	KANSL3
Q9P2N6	T860	KAT8 regulatory NSL complex subunit 3	KANSL3
Q9P2R6	T1238	Arginine-glutamic acid dipeptide repeats protein	RERE
Q9UGU0	S204	Transcription factor 20	TCF20
Q9UGU0	S220	Transcription factor 20	TCF20
Q9UGU0	S240	Transcription factor 20	TCF20
Q9UGU0	S242	Transcription factor 20	TCF20
Q9UGU0	S243	Transcription factor 20	TCF20
Q9UGU0	S851	Transcription factor 20	TCF20
Q9UHF7	S818	Zinc finger transcription factor Trps1	TRPS1
Q9UHR5	T231	SAP30-binding protein	SAP30BP
Q9UHR5	T233	SAP30-binding protein	SAP30BP
Q9UHY1	T532	Nuclear receptor-binding protein	NRBP1
Q9UIU6	S551	Homeobox protein SIX4	SIX4
Q9UK61	S1124	Retinoblastoma-associated protein RAP140	TASOR
Q9UKD1	T404	Glucocorticoid modulatory element-binding protein 2	GMEB2
Q9UKX7	S268	Nuclear pore complex protein Nup50	NUP50
Q9UKY1	S450	Zinc fingers and homeoboxes protein 1	ZHX1
Q9ULH7	S207	Myocardin-related transcription factor B	MRTFB
Q9ULJ3	S320	Zinc finger and BTB domain-containing protein 21	ZBTB21
Q9ULL5	T363	Proline-rich protein 12	PRR12
Q9ULM3	S1014	YEATS domain-containing protein 2	YEATS2
Q9ULM3	S670	YEATS domain-containing protein 2	YEATS2
Q9ULM3	S703	YEATS domain-containing protein 2	YEATS2
Q9ULM3	S891	YEATS domain-containing protein 2	YEATS2
Q9ULM3	T604	YEATS domain-containing protein 2	YEATS2
Q9ULM3	T617	YEATS domain-containing protein 2	YEATS2
Q9ULU4	S771	MYND-type zinc finger-containing chromatin reader ZMYND8	ZMYND8
Q9ULU4	S780	MYND-type zinc finger-containing chromatin reader ZMYND8	ZMYND8
Q9ULU4	T751	MYND-type zinc finger-containing chromatin reader ZMYND8	ZMYND8
Q9ULU4	T770	MYND-type zinc finger-containing chromatin reader ZMYND8	ZMYND8
Q9ULU4	T779	MYND-type zinc finger-containing chromatin reader ZMYND8	ZMYND8
Q9UMN6	S2043	Histone-lysine N-methyltransferase 2B	KMT2B
Q9UPN6	T615	SR-related and CTD-associated factor 8	SCAF8
Q9UPN9	S634	E3 ubiquitin-protein ligase TRIM33	TRIM33
Q9UQ35	S2236	Serine/arginine repetitive matrix protein 2	SRRM2
Q9UQ35	S2327	Serine/arginine repetitive matrix protein 2	SRRM2
Q9UQ35	T2357	Serine/arginine repetitive matrix protein 2	SRRM2
Q9UQR1	S113	Zinc finger protein 148	ZNF148
Q9UQR1	S644	Zinc finger protein 148	ZNF148
Q9UQR1	S749	Zinc finger protein 148	ZNF148
Q9Y2X9	S107	Zinc finger protein 281	ZNF281
Q9Y2X9	S694	Zinc finger protein 281	ZNF281
Q9Y2X9	T703	Zinc finger protein 281	ZNF281
Q9Y446	S208	Plakophilin-3	PKP3
Q9Y520	S2196	Protein PRRC2C	PRRC2C
Q9Y520	S2245	Protein PRRC2C	PRRC2C
Q9Y520	S2469	Protein PRRC2C	PRRC2C
Q9Y520	T2243	Protein PRRC2C	PRRC2C
Q9Y5Z7	S512	Host cell factor 2	HCFC2
Q9Y618	S1146	Nuclear receptor corepressor 2	NCOR2
Q9Y618	S1331	Nuclear receptor corepressor 2	NCOR2
Q9Y618	S1525	Nuclear receptor corepressor 2	NCOR2
Q9Y618	S1825	Nuclear receptor corepressor 2	NCOR2
Q9Y618	S1997	Nuclear receptor corepressor 2	NCOR2
Q9Y618	S23	Nuclear receptor corepressor 2	NCOR2
Q9Y618	T1827	Nuclear receptor corepressor 2	NCOR2
Q9Y618	T2142	Nuclear receptor corepressor 2	NCOR2
Q9Y6Q9	S863	Nuclear receptor coactivator 3	NCOA3
A5YKK6	S1037	CCR4-NOT transcription complex subunit 1	CNOT1
A5YKK6	S1043	CCR4-NOT transcription complex subunit 1	CNOT1
A5YKK6	T1038	CCR4-NOT transcription complex subunit 1	CNOT1
A5YKK6	T1041	CCR4-NOT transcription complex subunit 1	CNOT1
A5YKK6	T1042	CCR4-NOT transcription complex subunit 1	CNOT1
O00151	S134	PDZ and LIM domain protein 1	PDLIM1
O00151	T135	PDZ and LIM domain protein 1	PDLIM1
O14497	S705	AT-rich interactive domain-containing protein 1A	ARID1A
O14497	S709	AT-rich interactive domain-containing protein 1A	ARID1A
O14974	S565	Protein phosphatase 1 regulatory subunit 12A	PPP1R12A
O14974	S572	Protein phosphatase 1 regulatory subunit 12A	PPP1R12A
O14974	T388	Protein phosphatase 1 regulatory subunit 12A	PPP1R12A
O14974	T571	Protein phosphatase 1 regulatory subunit 12A	PPP1R12A
O14974	T573	Protein phosphatase 1 regulatory subunit 12A	PPP1R12A
O14974	T575	Protein phosphatase 1 regulatory subunit 12A	PPP1R12A
O14974	T577	Protein phosphatase 1 regulatory subunit 12A	PPP1R12A
O14974	T631	Protein phosphatase 1 regulatory subunit 12A	PPP1R12A
O15047	T279	Histone-lysine N-methyltransferase SETD1A	SETD1A
O15164	S573	Transcription intermediary factor 1-alpha	TRIM24
O15164	T577	Transcription intermediary factor 1-alpha	TRIM24
O15550	S539	Lysine-specific demethylase 6A	KDM6A
O43166	T1425	Signal-induced proliferation-associated 1-like protein 1	SIPA1L1
O43189	S488	PHD finger protein 1	PHF1
O43251	S238	RNA binding protein fox-1 homolog 2	RBFOX2
O43312	S318	Metastasis suppressor protein 1	MTSS1
O43318	S383	Mitogen-activated protein kinase kinase kinase 7	MAP3K7
O43426	S1336	Synaptojanin-1	SYNJ1
O43670	S257	BUB3-interacting and GLEBS motif-containing protein ZNF207	ZNF207
O43670	T263	BUB3-interacting and GLEBS motif-containing protein ZNF207	ZNF207
O43823	S217	A-kinase anchor protein 8	AKAP8
O60502	S405	Beta-N-acetylglucosaminidase	OGA
O60675	S153	Transcription factor MafK	MAFK
O60907	T169	F-box-like/WD repeat-containing protein TBL1X	TBL1X
O75113	S416	NEDD4-binding protein 1	N4BP1
O75170	S907	Serine/threonine-protein phosphatase 6 regulatory subunit 2	PPP6R2
O75170	T887	Serine/threonine-protein phosphatase 6 regulatory subunit 2	PPP6R2
O75170	T899	Serine/threonine-protein phosphatase 6 regulatory subunit 2	PPP6R2
O75175	S529	CCR4-NOT transcription complex subunit 3	CNOT3
O75179	S1545	Ankyrin repeat domain-containing protein 17	ANKRD17
O75179	S1844	Ankyrin repeat domain-containing protein 17	ANKRD17
O75179	S1858	Ankyrin repeat domain-containing protein 17	ANKRD17
O75179	S2006	Ankyrin repeat domain-containing protein 17	ANKRD17
O75179	S2194	Ankyrin repeat domain-containing protein 17	ANKRD17
O75179	S2382	Ankyrin repeat domain-containing protein 17	ANKRD17
O75179	S2441	Ankyrin repeat domain-containing protein 17	ANKRD17
O75179	T1825	Ankyrin repeat domain-containing protein 17	ANKRD17
O75179	T1826	Ankyrin repeat domain-containing protein 17	ANKRD17
O75179	T2005	Ankyrin repeat domain-containing protein 17	ANKRD17
O75376	S1114	Nuclear receptor corepressor 1	NCOR1
O75376	S1487	Nuclear receptor corepressor 1	NCOR1
O75376	S1861	Nuclear receptor corepressor 1	NCOR1
O75376	T2072	Nuclear receptor corepressor 1	NCOR1
O76050	S373	E3 ubiquitin-protein ligase NEURL1	NEURL1
O95071	S1740	E3 ubiquitin-protein ligase UBR5	UBR5
O95628	T331	CCR4-NOT transcription complex subunit 4	CNOT4
O95628	T573	CCR4-NOT transcription complex subunit 4	CNOT4
O95789	S371	Zinc finger MYM-type protein 6	ZMYM6
P00519	S855	Tyrosine-protein kinase ABL1	ABL1
P02545	S615	Prelamin-A/C	LMNA
P02545	T623	Prelamin-A/C	LMNA
P04075	S354	Fructose-bisphosphate aldolase A	ALDOA
P04792	T174	Heat shock protein beta-1	HSPB1
P08047	S376	Transcription factor Sp1	SP1
P08651	S464	Nuclear factor 1 C-type	NFIC
P08651	T463	Nuclear factor 1 C-type	NFIC
P10071	S19	Transcriptional activator GLI3	GLI3
P10244	T611	Myb-related protein B	MYBL2
P12270	S1679	Nucleoprotein TPR	TPR
P13056	T225	Nuclear receptor subfamily 2 group C member 1	NR2C1
P15408	S233	Fos-related antigen 2	FOSL2
P15822	S717	Zinc finger protein 40	HIVEP1
P15884	S269	Transcription factor 4	TCF4
P15923	T74	Transcription factor E2-alpha	TCF3
P17844	S536	Probable ATP-dependent RNA helicase DDX5	DDX5
P21291	S192	Cysteine and glycine-rich protein 1	CSRP1
P23769	S196	Endothelial transcription factor GATA-2	GATA2
P27540	T610	Aryl hydrocarbon receptor nuclear translocator	ARNT
P30622	S143	CAP-Gly domain-containing linker protein 1	CLIP1
P31629	S1062	Human immunodeficiency virus type I enhancer-binding protein 2	HIVEP2
P31629	S1180	Human immunodeficiency virus type I enhancer-binding protein 2	HIVEP2
P31629	S1328	Human immunodeficiency virus type I enhancer-binding protein 2	HIVEP2
P31629	S389	Human immunodeficiency virus type I enhancer-binding protein 2	HIVEP2
P31629	S392	Human immunodeficiency virus type I enhancer-binding protein 2	HIVEP2
P31629	S420	Human immunodeficiency virus type I enhancer-binding protein 2	HIVEP2
P31629	S537	Human immunodeficiency virus type I enhancer-binding protein 2	HIVEP2
P31629	S549	Human immunodeficiency virus type I enhancer-binding protein 2	HIVEP2
P31629	T251	Human immunodeficiency virus type I enhancer-binding protein 2	HIVEP2
P31629	T416	Human immunodeficiency virus type I enhancer-binding protein 2	HIVEP2
P32519	S474	ETS-related transcription factor Elf-1	ELF1
P32519	T403	ETS-related transcription factor Elf-1	ELF1
P35658	S1356	Nuclear pore complex protein Nup214	NUP214
P35658	S1559	Nuclear pore complex protein Nup214	NUP214
P35658	S1564	Nuclear pore complex protein Nup214	NUP214
P35658	T1051	Nuclear pore complex protein Nup214	NUP214
P35658	T1137	Nuclear pore complex protein Nup214	NUP214
P35658	T1284	Nuclear pore complex protein Nup214	NUP214
P35658	T1305	Nuclear pore complex protein Nup214	NUP214
P35658	T1568	Nuclear pore complex protein Nup214	NUP214
P35658	T1929	Nuclear pore complex protein Nup214	NUP214
P39880	T748	Homeobox protein cut-like 1	CUX1
P40425	T325	Pre-B-cell leukemia transcription factor 2	PBX2
P43694	S133	Transcription factor GATA-4	GATA4
P43694	S344	Transcription factor GATA-4	GATA4
P43694	S347	Transcription factor GATA-4	GATA4
P43694	S415	Transcription factor GATA-4	GATA4
P43694	T114	Transcription factor GATA-4	GATA4
P46937	S366	Transcriptional coactivator YAP1	YAP1
P49116	S72	Nuclear receptor subfamily 2 group C member 2	NR2C2
P49336	T410	Cyclin-dependent kinase 8	CDK8
P49750	T478	YLP motif-containing protein 1	YLPM1
P49790	S1091	Nuclear pore complex protein Nup153	NUP153
P49790	S1115	Nuclear pore complex protein Nup153	NUP153
P49790	S1134	Nuclear pore complex protein Nup153	NUP153
P49790	S836	Nuclear pore complex protein Nup153	NUP153
P49790	S894	Nuclear pore complex protein Nup153	NUP153
P49790	T556	Nuclear pore complex protein Nup153	NUP153
P49848	S594	Transcription initiation factor TFIID subunit 6	TAF6
P49848	T481	Transcription initiation factor TFIID subunit 6	TAF6
P50402	S52	Emerin	EMD
P50616	T172	Protein Tob1	TOB1
P51610	S507	Host cell factor 1	HCFC1
P51610	S775	Host cell factor 1	HCFC1
P51610	T583	Host cell factor 1	HCFC1
P51610	T698	Host cell factor 1	HCFC1
P51610	T726	Host cell factor 1	HCFC1
P51610	T739	Host cell factor 1	HCFC1
P51610	T808	Host cell factor 1	HCFC1
P52594	S138	Arf-GAP domain and FG repeat-containing protein 1	AGFG1
P52594	S142	Arf-GAP domain and FG repeat-containing protein 1	AGFG1
P52594	S144	Arf-GAP domain and FG repeat-containing protein 1	AGFG1
P52594	S146	Arf-GAP domain and FG repeat-containing protein 1	AGFG1
P52594	S147	Arf-GAP domain and FG repeat-containing protein 1	AGFG1
P52594	S304	Arf-GAP domain and FG repeat-containing protein 1	AGFG1
P52594	S359	Arf-GAP domain and FG repeat-containing protein 1	AGFG1
P52594	S362	Arf-GAP domain and FG repeat-containing protein 1	AGFG1
P52594	S365	Arf-GAP domain and FG repeat-containing protein 1	AGFG1
P52948	T257	Nuclear pore complex protein Nup98	NUP98
P53814	S376	Smoothelin	SMTN
P54259	S364	Atrophin-1	ATN1
P54259	T428	Atrophin-1	ATN1
P55197	S496	Protein AF-10	MLLT10
P55265	S397	Double-stranded RNA-specific adenosine deaminase	ADAR
P78364	T320	Polyhomeotic-like protein 1	PHC1
P85037	T683	Forkhead box protein K1	FOXK1
P98082	S729	Disabled homolog 2	DAB2
Q04637	S1058	Eukaryotic translation initiation factor 4 gamma 1	EIF4G1
Q04726	S289	Transducin-like enhancer protein 3	TLE3
Q06546	S275	GA-binding protein alpha chain	GABPA
Q0D2I5	S173	Non-homologous end joining factor IFFO1	IFFO1
Q0D2I5	S175	Non-homologous end joining factor IFFO1	IFFO1
Q12815	S241	Trophinin-associated protein	TROAP
Q12830	S1749	Nucleosome-remodeling factor subunit BPTF	BPTF
Q12830	S2063	Nucleosome-remodeling factor subunit BPTF	BPTF
Q12830	S2141	Nucleosome-remodeling factor subunit BPTF	BPTF
Q12830	T1743	Nucleosome-remodeling factor subunit BPTF	BPTF
Q12857	S329	Nuclear factor 1 A-type	NFIA
Q12857	S333	Nuclear factor 1 A-type	NFIA
Q12857	S341	Nuclear factor 1 A-type	NFIA
Q12857	T344	Nuclear factor 1 A-type	NFIA
Q13546	S331	Receptor-interacting serine/threonine-protein kinase 1	RIPK1
Q13620	S152	Cullin-4B	CUL4B
Q13625	S329	Apoptosis-stimulating of p53 protein 2	TP53BP2
Q14004	T1287	Cyclin-dependent kinase 13	CDK13
Q14106	S170	Transducer of erbB-2 2	TOB2
Q14119	S150	Vascular endothelial zinc finger 1	VEZF1
Q14119	T138	Vascular endothelial zinc finger 1	VEZF1
Q14157	S262	Ubiquitin-associated protein 2-like	UBAP2L
Q14157	S325	Ubiquitin-associated protein 2-like	UBAP2L
Q14157	S859	Ubiquitin-associated protein 2-like	UBAP2L
Q14157	T357	Ubiquitin-associated protein 2-like	UBAP2L
Q14157	T358	Ubiquitin-associated protein 2-like	UBAP2L
Q14157	T627	Ubiquitin-associated protein 2-like	UBAP2L
Q14671	S212	Pumilio homolog 1	PUM1
Q14671	S802	Pumilio homolog 1	PUM1
Q14676	S1583	Mediator of DNA damage checkpoint protein 1	MDC1
Q14686	S1238	Nuclear receptor coactivator 6	NCOA6
Q14686	S1641	Nuclear receptor coactivator 6	NCOA6
Q14847	S167	LIM and SH3 domain protein 1	LASP1
Q14938	S454	Nuclear factor 1 X-type	NFIX
Q14938	T365	Nuclear factor 1 X-type	NFIX
Q15058	S225	Kinesin-like protein KIF14	KIF14
Q15637	S315	Splicing factor 1	SF1
Q15637	S331	Splicing factor 1	SF1
Q15637	S342	Splicing factor 1	SF1
Q15652	T1453	Probable JmjC domain-containing histone demethylation protein 2C	JMJD1C
Q15723	S422	ETS-related transcription factor Elf-2	ELF2
Q15723	T497	ETS-related transcription factor Elf-2	ELF2
Q15942	S13	Zyxin	ZYX
Q15942	S15	Zyxin	ZYX
Q15942	S182	Zyxin	ZYX
Q15942	S183	Zyxin	ZYX
Q15942	S206	Zyxin	ZYX
Q15942	T179	Zyxin	ZYX
Q16186	S19	Proteasomal ubiquitin receptor ADRM1	ADRM1
Q16204	T349	Coiled-coil domain-containing protein 6	CCDC6
Q2KHR2	T342	DNA-binding protein RFX7	RFX7
Q4KMP7	S47	TBC1 domain family member 10B	TBC1D10B
Q58A45	S374	PAN2-PAN3 deadenylation complex subunit PAN3	PAN3
Q5JTW2	S621	Centrosomal protein of 78 kDa	CEP78
Q5T0B9	S130	Zinc finger protein 362	ZNF362
Q5T1J5	S45	mitochondrial (Coiled-coil-helix-coiled-coil-helix domain-containing 2 pseudogene 9)	CHCHD2P9
Q5T1R4	S1094	Transcription factor HIVEP3	HIVEP3
Q5T1R4	T531	Transcription factor HIVEP3	HIVEP3
Q5T3J3	S51	Ligand-dependent nuclear receptor-interacting factor 1	LRIF1
Q5VT06	T1273	Centrosome-associated protein 350	CEP350
Q63ZY3	S344	KN motif and ankyrin repeat domain-containing protein 2	KANK2
Q6MZP7	T327	Protein lin-54 homolog	LIN54
Q6P4R8	T1287	Nuclear factor related to kappa-B-binding protein	NFRKB
Q6PCB5	S92	Lysine-specific demethylase RSBN1L	RSBN1L
Q6PJT7	S220	Zinc finger CCCH domain-containing protein 14	ZC3H14
Q6PJT7	S329	Zinc finger CCCH domain-containing protein 14	ZC3H14
Q6PJT7	S390	Zinc finger CCCH domain-containing protein 14	ZC3H14
Q6PJT7	T370	Zinc finger CCCH domain-containing protein 14	ZC3H14
Q6UUV7	S353	CREB-regulated transcription coactivator 3	CRTC3
Q6UWZ7	S370	BRCA1-A complex subunit Abraxas 1	ABRAXAS1
Q6VMQ6	S708	Activating transcription factor 7-interacting protein 1	ATF7IP
Q6VMQ6	S721	Activating transcription factor 7-interacting protein 1	ATF7IP
Q6VMQ6	S734	Activating transcription factor 7-interacting protein 1	ATF7IP
Q6VMQ6	S917	Activating transcription factor 7-interacting protein 1	ATF7IP
Q6VMQ6	S919	Activating transcription factor 7-interacting protein 1	ATF7IP
Q6VMQ6	S991	Activating transcription factor 7-interacting protein 1	ATF7IP
Q6VMQ6	T1066	Activating transcription factor 7-interacting protein 1	ATF7IP
Q6VMQ6	T887	Activating transcription factor 7-interacting protein 1	ATF7IP
Q6VMQ6	T891	Activating transcription factor 7-interacting protein 1	ATF7IP
Q6WCQ1	T178	Myosin phosphatase Rho-interacting protein	MPRIP
Q7KZ85	T1532	Transcription elongation factor SPT6	SUPT6H
Q7KZ85	T1549	Transcription elongation factor SPT6	SUPT6H
Q7LBC6	S420	Lysine-specific demethylase 3B	KDM3B
Q7LBC6	S428	Lysine-specific demethylase 3B	KDM3B
Q7LBC6	S470	Lysine-specific demethylase 3B	KDM3B
Q7LBC6	S651	Lysine-specific demethylase 3B	KDM3B
Q7LBC6	S662	Lysine-specific demethylase 3B	KDM3B
Q7LBC6	T484	Lysine-specific demethylase 3B	KDM3B
Q7Z3K3	S704	Pogo transposable element with ZNF domain	POGZ
Q7Z3K3	T282	Pogo transposable element with ZNF domain	POGZ
Q7Z417	S380	FMR1-interacting protein NUFIP2	NUFIP2
Q7Z434	T321	Mitochondrial antiviral-signaling protein	MAVS
Q7Z589	S536	BRCA2-interacting transcriptional repressor EMSY	EMSY
Q7Z589	T502	BRCA2-interacting transcriptional repressor EMSY	EMSY
Q7Z5L9	T382	Interferon regulatory factor 2-binding protein 2	IRF2BP2
Q7Z6J0	S561	E3 ubiquitin-protein ligase SH3RF1	SH3RF1
Q86T24	T257	Zinc finger and BTB domain-containing protein 33	ZBTB33
Q86V48	T793	Leucine zipper protein 1	LUZP1
Q86YP4	S321	Transcriptional repressor p66-alpha	GATAD2A
Q8IVH2	S390	Forkhead box protein P4	FOXP4
Q8IVL0	S1207	Neuron navigator 3	NAV3
Q8IWI9	S1872	MAX gene-associated protein	MGA
Q8IWI9	T1663	MAX gene-associated protein	MGA
Q8IWZ3	T1813	Ankyrin repeat and KH domain-containing protein 1	ANKHD1
Q8IZ21	S216	Phosphatase and actin regulator 4	PHACTR4
Q8IZ21	T202	Phosphatase and actin regulator 4	PHACTR4
Q8IZD4	T518	mRNA-decapping enzyme 1B	DCP1B
Q8IZH2	S1634	5'-3' exoribonuclease 1	XRN1
Q8IZH2	S1702	5'-3' exoribonuclease 1	XRN1
Q8N0X7	T474	Spartin	SPART
Q8N0Z3	S794	Spindle and centriole-associated protein 1	SPICE1
Q8N122	T700	Regulatory-associated protein of mTOR	RPTOR
Q8N2Y8	S772	AP-4 complex accessory subunit RUSC2	RUSC2
Q8N8S7	S482	Protein enabled homolog	ENAH
Q8NDV7	S1671	Trinucleotide repeat-containing gene 6A protein	TNRC6A
Q8NEY1	T540	Neuron navigator 1	NAV1
Q8TCU4	S1235	Centrosome-associated protein ALMS1	ALMS1
Q8TCU4	S1282	Centrosome-associated protein ALMS1	ALMS1
Q8TCU4	S1284	Centrosome-associated protein ALMS1	ALMS1
Q8TCU4	S1707	Centrosome-associated protein ALMS1	ALMS1
Q8TCU4	S856	Centrosome-associated protein ALMS1	ALMS1
Q8TCU4	T1512	Centrosome-associated protein ALMS1	ALMS1
Q8TEQ6	S620	Gem-associated protein 5	GEMIN5
Q8TF68	S80	Zinc finger protein 384	ZNF384
Q8TF74	S301	WAS/WASL-interacting protein family member 2	WIPF2
Q8WWM9	T184	Cytoglobin	CYGB
Q8WX93	T751	Palladin	PALLD
Q8WXI9	T287	Transcriptional repressor p66-beta	GATAD2B
Q8WXI9	T288	Transcriptional repressor p66-beta	GATAD2B
Q92540	S948	Nonsense-mediated mRNA decay factor SMG7	SMG7
Q92540	T635	Nonsense-mediated mRNA decay factor SMG7	SMG7
Q92585	S335	Mastermind-like protein 1	MAML1
Q92585	T965	Mastermind-like protein 1	MAML1
Q92615	S581	La-related protein 4B	LARP4B
Q92615	S589	La-related protein 4B	LARP4B
Q92793	S139	CREB-binding protein	CREBBP
Q92793	S148	CREB-binding protein	CREBBP
Q92841	T55	Probable ATP-dependent RNA helicase DDX17	DDX17
Q92917	T12	G-patch domain and KOW motifs-containing protein	GPKOW
Q93052	S209	Lipoma-preferred partner	LPP
Q93052	T211	Lipoma-preferred partner	LPP
Q969V6	S146	Myocardin-related transcription factor A	MRTFA
Q96AY4	S2202	Tetratricopeptide repeat protein 28	TTC28
Q96AY4	S2246	Tetratricopeptide repeat protein 28	TTC28
Q96IZ7	S265	Serine/Arginine-related protein 53	RSRC1
Q96KR1	S434	Zinc finger RNA-binding protein	ZFR
Q96KR1	T111	Zinc finger RNA-binding protein	ZFR
Q96KS0	S401	Prolyl hydroxylase EGLN2	EGLN2
Q96L91	S2708	E1A-binding protein p400	EP400
Q96QT6	S631	PHD finger protein 12	PHF12
Q96RK0	S534	Protein capicua homolog	CIC
Q96RK0	S542	Protein capicua homolog	CIC
Q96RK0	S566	Protein capicua homolog	CIC
Q96RK0	S649	Protein capicua homolog	CIC
Q96RK0	T880	Protein capicua homolog	CIC
Q96T58	S2548	Msx2-interacting protein	SPEN
Q96T58	T2928	Msx2-interacting protein	SPEN
Q99081	S281	Transcription factor 12	TCF12
Q99081	S311	Transcription factor 12	TCF12
Q99504	S63	Eyes absent homolog 3	EYA3
Q99700	S413	Ataxin-2	ATXN2
Q99700	T666	Ataxin-2	ATXN2
Q99856	S586	AT-rich interactive domain-containing protein 3A	ARID3A
Q9BV73	S2441	Centrosome-associated protein CEP250	CEP250
Q9BV73	T2436	Centrosome-associated protein CEP250	CEP250
Q9BWF3	T285	RNA-binding protein 4	RBM4
Q9BWF3	T297	RNA-binding protein 4	RBM4
Q9BWG4	S341	Single-stranded DNA-binding protein 4	SSBP4
Q9BWN1	S289	Proline-rich protein 14	PRR14
Q9BWW4	S347	Single-stranded DNA-binding protein 3	SSBP3
Q9C0F1	S331	Centrosomal protein of 44 kDa	CEP44
Q9C0F1	S335	Centrosomal protein of 44 kDa	CEP44
Q9H0E3	S321	Histone deacetylase complex subunit SAP130	SAP130
Q9H0E3	S331	Histone deacetylase complex subunit SAP130	SAP130
Q9H0E3	T304	Histone deacetylase complex subunit SAP130	SAP130
Q9H1B7	S169	Probable E3 ubiquitin-protein ligase IRF2BPL	IRF2BPL
Q9H1Z4	S140	WD repeat-containing protein 13	WDR13
Q9H2Y7	S1492	Zinc finger protein 106	ZNF106
Q9H4A3	S1850	Serine/threonine-protein kinase WNK1	WNK1
Q9H4I2	S245	Zinc fingers and homeoboxes protein 3	ZHX3
Q9H4I2	T591	Zinc fingers and homeoboxes protein 3	ZHX3
Q9H792	T510	Inactive tyrosine-protein kinase PEAK1	PEAK1
Q9HBD1	S562	Roquin-2	RC3H2
Q9HBD1	S897	Roquin-2	RC3H2
Q9HBD1	S903	Roquin-2	RC3H2
Q9HBD1	S960	Roquin-2	RC3H2
Q9HBD1	T471	Roquin-2	RC3H2
Q9HBD1	T472	Roquin-2	RC3H2
Q9HBD1	T561	Roquin-2	RC3H2
Q9HBD1	T801	Roquin-2	RC3H2
Q9NPG3	S999	Ubinuclein-1	UBN1
Q9NSY1	S367	BMP-2-inducible protein kinase	BMP2K
Q9NSY1	T381	BMP-2-inducible protein kinase	BMP2K
Q9NTZ6	S130	RNA-binding protein 12	RBM12
Q9NTZ6	S132	RNA-binding protein 12	RBM12
Q9NTZ6	S143	RNA-binding protein 12	RBM12
Q9NTZ6	T135	RNA-binding protein 12	RBM12
Q9NTZ6	T137	RNA-binding protein 12	RBM12
Q9NTZ6	T138	RNA-binding protein 12	RBM12
Q9NXV6	S349	CDKN2A-interacting protein	CDKN2AIP
Q9NXV6	S373	CDKN2A-interacting protein	CDKN2AIP
Q9NY74	S342	Ewing's tumor-associated antigen 1	ETAA1
Q9NY74	T815	Ewing's tumor-associated antigen 1	ETAA1
Q9NZN8	S101	CCR4-NOT transcription complex subunit 2	CNOT2
Q9P2N5	T386	RNA-binding protein 27	RBM27
Q9P2N6	T796	KAT8 regulatory NSL complex subunit 3	KANSL3
Q9UGP4	S298	LIM domain-containing protein 1	LIMD1
Q9UGU0	S203	Transcription factor 20	TCF20
Q9UGU0	S241	Transcription factor 20	TCF20
Q9UGU0	S244	Transcription factor 20	TCF20
Q9UGU0	T198	Transcription factor 20	TCF20
Q9UHD9	S116	Ubiquilin-2	UBQLN2
Q9UHD9	S125	Ubiquilin-2	UBQLN2
Q9UHD9	T113	Ubiquilin-2	UBQLN2
Q9UHD9	T124	Ubiquilin-2	UBQLN2
Q9UHD9	T128	Ubiquilin-2	UBQLN2
Q9UHR5	S237	SAP30-binding protein	SAP30BP
Q9UHR5	T232	SAP30-binding protein	SAP30BP
Q9UHR5	T242	SAP30-binding protein	SAP30BP
Q9UHR5	T264	SAP30-binding protein	SAP30BP
Q9UHR5	T274	SAP30-binding protein	SAP30BP
Q9UIF8	S10	Bromodomain adjacent to zinc finger domain protein 2B	BAZ2B
Q9UIF8	S19	Bromodomain adjacent to zinc finger domain protein 2B	BAZ2B
Q9UKA4	S271	A-kinase anchor protein 11	AKAP11
Q9UKA4	S732	A-kinase anchor protein 11	AKAP11
Q9UKA4	S736	A-kinase anchor protein 11	AKAP11
Q9UKA4	T714	A-kinase anchor protein 11	AKAP11
Q9UKA4	T737	A-kinase anchor protein 11	AKAP11
Q9UKE5	S568	TRAF2 and NCK-interacting protein kinase	TNIK
Q9UKK3	S1311	Protein mono-ADP-ribosyltransferase PARP4	PARP4
Q9UKK3	S1338	Protein mono-ADP-ribosyltransferase PARP4	PARP4
Q9UKY7	T165	Protein CDV3 homolog	CDV3
Q9ULM3	T723	YEATS domain-containing protein 2	YEATS2
Q9ULU4	T746	MYND-type zinc finger-containing chromatin reader ZMYND8	ZMYND8
Q9ULU4	T750	MYND-type zinc finger-containing chromatin reader ZMYND8	ZMYND8
Q9UPN6	S779	SR-related and CTD-associated factor 8	SCAF8
Q9UPN6	S821	SR-related and CTD-associated factor 8	SCAF8
Q9UPN6	T611	SR-related and CTD-associated factor 8	SCAF8
Q9UQ35	S2388	Serine/arginine repetitive matrix protein 2	SRRM2
Q9Y467	T481	Sal-like protein 2	SALL2
Q9Y4B4	T1073	Helicase ARIP4	RAD54L2
Q9Y4B4	T1074	Helicase ARIP4	RAD54L2
Q9Y4G8	S1166	Rap guanine nucleotide exchange factor 2	RAPGEF2
Q9Y4H2	S428	Insulin receptor substrate 2	IRS2
Q9Y4H2	S714	Insulin receptor substrate 2	IRS2
Q9Y520	S2175	Protein PRRC2C	PRRC2C
Q9Y520	S2195	Protein PRRC2C	PRRC2C
Q9Y520	S2238	Protein PRRC2C	PRRC2C
Q9Y520	S2633	Protein PRRC2C	PRRC2C
Q9Y520	T2200	Protein PRRC2C	PRRC2C
Q9Y5A9	S225	YTH domain-containing family protein 2	YTHDF2
Q9Y618	T1570	Nuclear receptor corepressor 2	NCOR2
Q9Y6G9	S412	Cytoplasmic dynein 1 light intermediate chain 1	DYNC1LI1
Q9Y6Q9	S652	Nuclear receptor coactivator 3	NCOA3
Q9Y6Q9	S857	Nuclear receptor coactivator 3	NCOA3
Q9Y6Q9	S917	Nuclear receptor coactivator 3	NCOA3
Q9Y6Q9	S925	Nuclear receptor coactivator 3	NCOA3
