# Supplementary material for: O-GlcNAcylation Facilitates the Interaction between Keratin 18 and Isocitrate Dehydrogenases and Potentially Influencing Cholangiocarcinoma Progression
Source: ACS Cent Sci. 2024 Apr 23;10(5):1065–83. doi: 10.1021/acscentsci.4c00163 (PMC11117311; doi:10.1021/acscentsci.4c00163)
Supplement: Supplementary file 3 — oc4c00163_si_003.xlsx [file oc4c00163_si_003.xlsx]

## Sheet: Supplementary Table 2
List of dysregulated O-GlcNAc sites identified in HuCCT1 and HIBEpiC cells
Entry	O-GlcNAc sites	Protein names	Gene names	Fold change (HuCCT1/HIBEpiC)	P-value	dysregulation (HuCCT1/HIBEpiC)
Q96I24	S442	Far upstream element-binding protein 3	FUBP3	9	0.0161301	upregulation
Q9HCE3	S456	Zinc finger protein 532	ZNF532	8	0.0351685	upregulation
Q9BTC0	T1291	Death-inducer obliterator 1	DIDO1	5	0.0474207	upregulation
Q96T58	S2684	Msx2-interacting protein	SPEN	5	0.0474207	upregulation
O14497	S763	AT-rich interactive domain-containing protein 1A	ARID1A	5	0.0474207	upregulation
P18583	T252	Protein SON	SON	5	0.0474207	upregulation
A6NF01	S306	Putative nuclear envelope pore membrane protein POM 121B	POM121B	5	0.0474207	upregulation
P51610	T1488	Host cell factor 1	HCFC1	5	0.0474207	upregulation
Q96KR1	S180	Zinc finger RNA-binding protein	ZFR	3.4	0.00105756	upregulation
Q96KR1	T167	Zinc finger RNA-binding protein	ZFR	3.33333	0.00219213	upregulation
P05783	S30	Keratin 18	KRT18	3.1875	0.000630447	upregulation
P52948	S262	Nuclear pore complex protein Nup98	NUP98	3	0.0257214	upregulation
P49792	S1514	E3 SUMO-protein ligase RanBP2	RANBP2	2.75	0.0351685	upregulation
O75376	S24	Nuclear receptor corepressor 1	NCOR1	2.4	0.0248962	upregulation
Q09666	S5386	Neuroblast differentiation-associated protein AHNAK	AHNAK	2.33333	0.0161301	upregulation
A8CG34	T984	Nuclear envelope pore membrane protein POM 121C	POM121C	2.2	0.0132356	upregulation
Q96PK6	S280	RNA-binding protein 14	RBM14	2.14286	0.0390205	upregulation
P04150	S42	Nuclear receptor subfamily 3 group C member 1	NR3C1	2	0.0241101	upregulation
Q96KM6	T267	Zinc finger protein 512B	ZNF512B	2	0.0474207	upregulation
Q7Z589	S876	BRCA2-interacting transcriptional repressor EMSY	EMSY	2	0.0257214	upregulation
P51610	S562	Host cell factor 1	HCFC1	1.93333	0.00612226	upregulation
P51610	S563	Host cell factor 1	HCFC1	1.8	0.00918419	upregulation
Q9UQ35	S2236	Serine/arginine repetitive matrix protein 2	SRRM2	1.54545	0.0132356	upregulation
P51610	T861	Host cell factor 1	HCFC1	0.583333	0.0341094	downregulation
P51610	T587	Host cell factor 1	HCFC1	0.538462	0.0132356	downregulation
P27540	T643	Aryl hydrocarbon receptor nuclear translocator	ARNT	0.5	0.0474207	downregulation
P35658	S601	Nuclear pore complex protein Nup214	NUP214	0.5	0.0474207	downregulation
Q15942	S246	Zyxin	ZYX	0.47619	0.0253864	downregulation
O75179	T2001	Ankyrin repeat domain-containing protein 17	ANKRD17	0.461538	0.000151011	downregulation
Q4KMP7	T43	TBC1 domain family member 10B	TBC1D10B	0.416667	0.0248962	downregulation
Q9Y520	T2243	Protein PRRC2C	PRRC2C	0.410714	0.0076247	downregulation
Q15637	S328	Splicing factor 1	SF1	0.366667	0.0397784	downregulation
Q15434	S288	RNA-binding motif, single-stranded-interacting protein 2	RBMS2	0.363636	0.0077626	downregulation
Q9NR12	T196	PDZ and LIM domain protein 7	PDLIM7	0.357143	0.0334717	downregulation
Q9NTZ6	T122	RNA-binding protein 12	RBM12	0.342857	0.00453542	downregulation
Q9NTZ6	S139	RNA-binding protein 12	RBM12	0.333333	0.0031982	downregulation
P0CG12	S372	Decreased expression in renal and prostate cancer protein	DERPC	0.333333	0.0161301	downregulation
Q9NR12	S89	PDZ and LIM domain protein 7	PDLIM7	0.333333	0.00129708	downregulation
P51610	S622	Host cell factor 1	HCFC1	0.333333	0.0453001	downregulation
Q8IWI9	S1672	MAX gene-associated protein	MGA	0.333333	0.0257214	downregulation
Q7Z589	S557	BRCA2-interacting transcriptional repressor EMSY	EMSY	0.307692	0.00312559	downregulation
P52594	S367	Arf-GAP domain and FG repeat-containing protein 1	AGFG1	0.3	0.00219213	downregulation
Q8NDV7	S1687	Trinucleotide repeat-containing gene 6A protein	TNRC6A	0.285714	0.0241101	downregulation
Q9NZN8	T114	CCR4-NOT transcription complex subunit 2	CNOT2	0.238095	0.0390205	downregulation
P27816	S797	Microtubule-associated protein 4	MAP4	0.233333	0.00453542	downregulation
P51610	T625	Host cell factor 1	HCFC1	0.217391	0.00559023	downregulation
Q9H0E3	T305	Histone deacetylase complex subunit SAP130	SAP130	0.2	0.0474207	downregulation
Q6VMQ6	T877	Activating transcription factor 7-interacting protein 1	ATF7IP	0.2	0.0474207	downregulation
Q53ET0	S504	CREB-regulated transcription coactivator 2	CRTC2	0.2	0.0474207	downregulation
P09012	T148	U1 small nuclear ribonucleoprotein A	SNRPA	0.2	0.0474207	downregulation
Q9H792	S511	Inactive tyrosine-protein kinase PEAK1	PEAK1	0.181818	0.0334717	downregulation
Q04727	T330	Transducin-like enhancer protein 4	TLE4	0.142857	0.0132356	downregulation
O00151	T128	PDZ and LIM domain protein 1	PDLIM1	0.111111	0.0013239	downregulation
P52594	S291	Arf-GAP domain and FG repeat-containing protein 1	AGFG1	0.111111	0.0161301	downregulation
Q8NDV7	S1712	Trinucleotide repeat-containing gene 6A protein	TNRC6A	0.1	0.00312559	downregulation
O14974	T570	Protein phosphatase 1 regulatory subunit 12A	PPP1R12A	0.0909091	0.00211065	downregulation
Q9H0E3	T306	Histone deacetylase complex subunit SAP130	SAP130	0.0833333	0.000388171	downregulation
P51610	S620	Host cell factor 1	HCFC1	0.047619	0.000562004	downregulation
Q9HBD1	S593	Roquin-2	RC3H2	0.0434783	0.000598504	downregulation
