# Supplementary material for: O-GlcNAcylation Facilitates the Interaction between Keratin 18 and Isocitrate Dehydrogenases and Potentially Influencing Cholangiocarcinoma Progression
Source: ACS Cent Sci. 2024 Apr 23;10(5):1065–83. doi: 10.1021/acscentsci.4c00163 (PMC11117311; doi:10.1021/acscentsci.4c00163)
Supplement: Supplementary file 4 — oc4c00163_si_004.xlsx [file oc4c00163_si_004.xlsx]

## Sheet: Supplementary Table 3
List of upregulated proteins interacting with K18 enriched in TCA cycle pathway
Entry	Protein names	Gene names	Fold change (K18WT/K18S30A)	P-value
O43837	Isocitrate dehydrogenase [NAD] subunit beta	IDH3B	2.00803	3.52e-06
P36957	Dihydrolipoyllysine-residue succinyltransferase component of 2-oxoglutarate dehydrogenase complex	DLST	1.93798	2.6e-07
P51553	Isocitrate dehydrogenase [NAD] subunit gamma	IDH3G	1.90476	8.38e-06
P50213	Isocitrate dehydrogenase [NAD] subunit alpha	IDH3A	1.86567	1.08e-05
P08559	Pyruvate dehydrogenase E1 component subunit alpha	PDHA1	1.85185	1.44e-05
P31040	Succinate dehydrogenase [ubiquinone] flavoprotein subunit	SDHA	1.82149	5.43e-07
P48735	Isocitrate dehydrogenase 2	IDH2	1.76991	9.51e-06
P53597	Succinate--CoA ligase [ADP/GDP-forming] subunit alpha	SUCLG1	1.69779	0.000104483
Q02218	2-oxoglutarate dehydrogenase	OGDH	1.63399	2.59e-06
P07954	Fumarate hydratase	FH	1.63132	5.47e-05
Q99798	Aconitate hydratase	ACO2	1.59236	0.000127338
O75390	Citrate synthase	CS	1.58983	0.000105292
Q9P2R7	Succinate-CoA ligase [ADP-forming] subunit beta	SUCLA2	1.5015	0.00363851
