# Supplementary material for: O-GlcNAcylation Facilitates the Interaction between Keratin 18 and Isocitrate Dehydrogenases and Potentially Influencing Cholangiocarcinoma Progression
Source: ACS Cent Sci. 2024 Apr 23;10(5):1065–83. doi: 10.1021/acscentsci.4c00163 (PMC11117311; doi:10.1021/acscentsci.4c00163)
Supplement: Supplementary file 5 — oc4c00163_si_005.xlsx [file oc4c00163_si_005.xlsx]

## Sheet: Supplementary Table 4
Resource and sequence of primers used in this study
Reagent Resource	Source	Supplier	Sequence
qPCR primer: OGT-Forward	This study	Sangon Biotech (Shanghai, China)	5'-AGCACAGAACCAACGAAACG-3'
qPCR primer: OGT-Reverse	This study	Sangon Biotech (Shanghai, China)	5'-CAGCCTTCGACACTGGAAGT-3'
qPCR primer: OGA-Forward	This study	Sangon Biotech (Shanghai, China)	5'-TTTCTGGGCCCGTACAAAGG-3'
qPCR primer: OGA-Reverse	This study	Sangon Biotech (Shanghai, China)	5'-TGCAACTTGCCTACTCATCACT-3'
qPCR primer: ACTB-Forward	This study	Sangon Biotech (Shanghai, China)	5'-AGGATTCCTATGTGGGCGAC-3'
qPCR primer: ACTB-Reverse	This study	Sangon Biotech (Shanghai, China)	5'-ATAGCACAGCCTGGATAGCAA-3'
siOGT-1-Forward	This study	Tsingke Biotech (Beijing, China)	5'-CCUGAUAGAUCUGGCAAUATT-3'
siOGT-1-Reverse	This study	Tsingke Biotech (Beijing, China)	5'-UAUUGCCAGAUCUAUCAGGTT-3'
siOGT-2-Forward	This study	Tsingke Biotech (Beijing, China)	5'-GCACGGCUCUGAAACUUAATT-3'
siOGT-2-Reverse	This study	Tsingke Biotech (Beijing, China)	5'-UUAAGUUUCAGAGCCGUGCTT-3'
siOGT-3-Forward	This study	Tsingke Biotech (Beijing, China)	5'-CCGAGAAAUUGGCUUAUAUTT-3'
siOGT-3-Reverse	This study	Tsingke Biotech (Beijing, China)	5'-AUAUAAGCCAAUUUCUCGGTT-3'
siOGA-1-Forward	This study	Tsingke Biotech (Beijing, China)	5'-GCAGAGAAAUGUAUGACGATT-3'
siOGA-1-Reverse	This study	Tsingke Biotech (Beijing, China)	5'-UCGUCAUACAUUUCUCUGCTT-3'
siOGA-2-Forward	This study	Tsingke Biotech (Beijing, China)	5'-GGGAUAACAUUCAUGCUAATT-3'
siOGA-2-Reverse	This study	Tsingke Biotech (Beijing, China)	5'-UUAGCAUGAAUGUUAUCCCTT-3'
siOGA-3-Forward	This study	Tsingke Biotech (Beijing, China)	5'-GAUGAUAUAGACCAUAAUATT-3'
siOGA-3-Reverse	This study	Tsingke Biotech (Beijing, China)	5'-UAUUAUGGUCUAUAUCAUCTT-3'
K18WT-Forward	This study	Sangon Biotech (Shanghai, China)	5'-agcttgcggccgcgaattcaATGAGCTTCACCACTCGCTCC-3'
K18WT-Reverse	This study	Sangon Biotech (Shanghai, China)	5'-accgatatcagatctatcgaTTAATGCCTCAGAACTTTGGTGTC-3'
K18S15A-Forward	This study	Sangon Biotech (Shanghai, China)	5'-ACCAACTACCGGgccCTGGGCTCTGTCCAGGCG-3'
K18S15A-Reverse	This study	Sangon Biotech (Shanghai, China)	5'-AGggcCCGGTAGTTGGTGGAGAAGGTGGAGCG-3'
K18S18A-Forward	This study	Sangon Biotech (Shanghai, China)	5'-TCCCTGGGCgccGTCCAGGCGCCCAGCTACGG-3'
K18S18A-Reverse	This study	Sangon Biotech (Shanghai, China)	5'-TGGACggcGCCCAGGGACCGGTAGTTGGTGGA-3'
K18S15/18A-Forward	This study	Sangon Biotech (Shanghai, China)	5'-GgccctgggcgccGTCCAGGCGCCCAGCTACGG-3'
K18S15/18A-Reverse	This study	Sangon Biotech (Shanghai, China)	5'-TGGACggcgcccagggcCCGGTAGTTGGTGGAGAAGGT-3'
K18S30A-Forward	This study	Sangon Biotech (Shanghai, China)	5'-GGTCgccAGCGCGGCCAGCGTCTATGCAGGCG-3'
K18S30A-Reverse	This study	Sangon Biotech (Shanghai, China)	5'-TGGCCGCGCTggcGACCGGCCGGGCGCCGTAG-3'
K18S31A-Forward	This study	Sangon Biotech (Shanghai, China)	5'-gccGCGGCCAGCGTCTATGCAGGCGCTGGGGG-3'
K18S31A-Reverse	This study	Sangon Biotech (Shanghai, China)	5'-TAGACGCTGGCCGCggcGCTGACCGGCCGGGCGCC-3'
K18S30/31A-Forward	This study	Sangon Biotech (Shanghai, China)	5'-CGGTCgccgccGCGGCCAGCGTCTATGCAGGCG-3'
K18S30/31A-Reverse	This study	Sangon Biotech (Shanghai, China)	5'-TGGCCGCggcggcGACCGGCCGGGCGCCGTAGC-3'
K18(-FLAG)-Forward	This study	Sangon Biotech (Shanghai, China)	5'-TGATCTACCGACGACAAGCTTGCGGCCGCGAAT-3'
K18(-FLAG)-Reverse	This study	Sangon Biotech (Shanghai, China)	5'-CTTGTCGTCGGTAGATCAATTCTGACGGTTCACT-3'
K18-HA-Forward	This study	Sangon Biotech (Shanghai, China)	5'-ccatacgatgttccagattacgctTAATCGATAGATCTGATATCGGTACCA-3'
K18-HA-Reverse	This study	Sangon Biotech (Shanghai, China)	5'-tctggaacatcgtatgggtaATGCCTCAGAACTTTGGTGTCAT-3'
IDH2S202A-Forward	This study	Sangon Biotech (Shanghai, China)	5'-AAAGATGGCgccGGTGTCAAGGAGTGGGAAGTGT-3'
IDH2S202AReverse	This study	Sangon Biotech (Shanghai, China)	5'-ACACCggcGCCATCTTTTGGGGTGAAGACCAT-3'
shK18-1-Forward	This study	GenePharma (Shanghai, China)	5'-TGAGGAGCTGCTCTTCATGAAGATTCAAGAGATCTTCATGAAGAGCAGCTCCTTTTTTTC-3'
shK18-1-Reverse	This study	GenePharma (Shanghai, China)	5'-TCGAGAAAAAAAGGAGCTGCTCTTCATGAAGATCTCTTGAATCTTCATGAAGAGCAGCTCCTCA-3'
shK18-2-Forward	This study	GenePharma (Shanghai, China)	5'-TGCCGAGAGGAGCTAGACAAGTATTCAAGAGATACTTGTCTAGCTCCTCTCGGTTTTTTC-3'
shK18-2-Reverse	This study	GenePharma (Shanghai, China)	5'-TCGAGAAAAAACCGAGAGGAGCTAGACAAGTATCTCTTGAATACTTGTCTAGCTCCTCTCGGCA-3'
shK18-3-Forward	This study	GenePharma (Shanghai, China)	5'-TGAGGACTTTAATCTTGGTGATTTCAAGAGAATCACCAAGATTAAAGTCCTCTTTTTTC-3'
shK18-3-Reverse	This study	GenePharma (Shanghai, China)	5'-TCGAGAAAAAAGAGGACTTTAATCTTGGTGATTCTCTTGAAATCACCAAGATTAAAGTCCTCA-3'
